# Supplementary material for: Structural insights into spliceosome fidelity: DHX35–GPATCH1- mediated rejection of aberrant splicing substrates
Source: Cell Res. 2025 Feb 28;35(4):296–308. doi: 10.1038/s41422-025-01084-w (PMC11958768; doi:10.1038/s41422-025-01084-w)
Supplement: Supplementary file 16 — Supplementary information, Tables S2 [file 41422_2025_1084_MOESM16_ESM.xlsx]

## Sheet: pATF-DHX15 iBAQ
Gene ID	Protein ID	Human homolog	Baker's Yeast homolog	function	Mass (kDa)	iBAQ pATF-DHX15	protein function	GO process
CTHT_0005780	G0RY84	DHX15	Prp43	Disassembly	87.035	2542500000	RNA helicase, EC 3.6.4.13	RNA splicing [GO:0008380]
CTHT_0072540	G0SFY0	PRP19	Prp19	PRP19/CDC5L	51.789	1.6329e+09	Pre-mRNA-processing factor 19, EC 2.3.2.27	DNA repair [GO:0006281]; mRNA splicing, via spliceosome [GO:0000398]; protein K63-linked ubiquitination [GO:0070534]
CTHT_0038260	G0S8J0	SNRPE	Sme1	Sm proteins	10.956	1.6062e+09	Small nuclear ribonucleoprotein E	spliceosomal snRNP assembly [GO:0000387]
CTHT_0065260	G0SG70	SNRPD3	Smd3	Sm proteins	12.687	1436900000	Small nuclear ribonucleoprotein Sm D3, Sm-D3 (snRNP core protein D3)	spliceosomal snRNP assembly [GO:0000387]
CTHT_0003330	G0RZL0	SNRPD1	Smd1	Sm proteins	13.007	1421000000	Small nuclear ribonucleoprotein Sm D1(snRNP core protein D1)	spliceosomal snRNP assembly [GO:0000387]
CTHT_0074540	G0SI53	SNRPG	Smx2	Sm proteins	9.246	1283200000	Small nuclear ribonucleoprotein G, snRNP-G	spliceosomal snRNP assembly [GO:0000387]
CTHT_0072980	G0SHQ3	SNRPB	Smb1	Sm proteins	21.404	1103700000	Putative RNA splicing factor
CTHT_0024090	G0S5A2	SF3B3	Rse1	U2 snRNP	134.365	960630000	Putative pre-mRNA splicing protein
CTHT_0003510	G0RZM7	SF3B1	Hsh155	U2 snRNP	134.787	736420000	TOG domain-containing protein	spliceosomal complex assembly [GO:0000245]
CTHT_0034680	G0S6F0	SNRPA1	Lea1	U2 snRNP	27.21	719040000	U2 small nuclear ribonucleoprotein A'	mRNA splicing, via spliceosome [GO:0000398]
CTHT_0014120	G0S1M4	RBM6	-	Other splicing factors	110.962	703090000	Uncharacterized protein
CTHT_0005760	G0RY82	SNRPF	Smx3	Sm proteins	10.717	600220000	Sm protein F	spliceosomal snRNP assembly [GO:0000387]
CTHT_0054490	G0SBR3	SF3B6	-	U2 snRNP	13.282	558030000	RRM domain-containing protein	mRNA processing [GO:0006397]
CTHT_0042700	G0SAL4	U2SURP	-	U2-related	90.144	543440000	CID domain-containing protein	RNA processing [GO:0006396]
CTHT_0045250	G0S9B7	SRSF2	-	SR protein	26.358	473200000	Pre-mRNA splicing factor (Srp1)-like protein
CTHT_0011550	G0S0X2	SF3A1	Prp21	U2 snRNP	59.091	437850000	Putative pre-mRNA splicing factor	mRNA cis splicing, via spliceosome [GO:0045292]
CTHT_0006280	G0RYD3	SF3B2	Cus1	U2 snRNP	66.474	425910000	PSP domain-containing protein
CTHT_0054050	G0SBL9	SNRPB2	Msl1	U2 snRNP	21.719	420150000	U2 small nuclear ribonucleoprotein B'-like protein
CTHT_0061980	G0SE06	SF3B4	Hsh49	U2 snRNP	39.949	412280000	Uncharacterized protein
CTHT_0034960	G0S6H7	SF3A2	Prp11	U2 snRNP	27.909	404840000	Splicing factor 3a subunit 2-like protein	mRNA processing [GO:0006397]; RNA splicing [GO:0008380]
CTHT_0020180	G0S394	TFIP11	Ntr1	Disassembly	110.639	355660000	G-patch domain-containing protein	spliceosomal complex disassembly [GO:0000390]
CTHT_0027610	G0S767	SF3A3	Prp9	U2 snRNP	59.071	336030000	RNA splicing factor PRP9-like protein	mRNA splicing, via spliceosome [GO:0000398]
CTHT_0054900	G0SBV2	SNU114	Snu114	U5 snRNP	110.586	331460000	116 kDa u5 small nuclear ribonucleoprotein component-like protein	mRNA processing [GO:0006397]; RNA splicing [GO:0008380]
CTHT_0033880	G0S620	XAB2	Syf1	IBC	97.819	329910000	Putative pre-mRNA splicing protein	mRNA splicing, via spliceosome [GO:0000398]
CTHT_0038140	G0S8A6	CDC5L	Cef1	PRP19/CDC5L	86.493	312020000	Putative pre-mRNA splicing protein	mRNA processing [GO:0006397]; RNA splicing [GO:0008380]
CTHT_0071250	G0SFL3	PRP8	Prp8	U5 snRNP	268.166	311140000	Putative pre-mRNA splicing factor	mRNA splicing, via spliceosome [GO:0000398]
CTHT_0009470	G0S0B9	BRR2	Brr2	U5 snRNP	250.589	300350000	Pre-mRNA splicing helicase-like protein	mRNA processing [GO:0006397]
CTHT_0047230	G0S9U7	SNRNP40	-	U5 snRNP	38.185	264540000	ANAPC4_WD40 domain-containing protein
CTHT_0010060	G0S0H7	SYF3	Syf3	PRP19/CDC5L related	82.064	255440000	Uncharacterized protein	mRNA splicing, via spliceosome [GO:0000398]
CTHT_0071530	G0SFN9	AQR	-	IBC	160.837	248830000	Pre-mRNA-splicing factor	mRNA cis splicing, via spliceosome [GO:0045292]
CTHT_0062190	G0SE27	TRA2B	-	SR protein	40.476	226530000	RRM domain-containing protein
CTHT_0006330	G0RYD8	RBM22	Ecm2	PRP19/CDC5L related	42.185	220980000	Putative pre-mRNA splicing protein
CTHT_0008120	G0RZZ0	ISY1	Isy1	IBC	28.331	213450000	Putative pre-mRNA splicing protein	generation of catalytic spliceosome for second transesterification step [GO:0000350]
CTHT_0017830	G0S2N1	CDC40	Prp17	Bact proteins	61.137	211410000	Uncharacterized protein	mRNA splicing, via spliceosome [GO:0000398]
CTHT_0022090	G0S405	SNRPD2	Smd2	Sm proteins	66.714	195360000	snRNP core protein D2	RNA splicing [GO:0008380]; sterol biosynthetic process [GO:0016126]
CTHT_0014950	G0S1V3	PPIL1	-	PRP19/CDC5L related	18.338	195350000	Peptidyl-prolyl cis-trans isomerase, PPIase, EC 5.2.1.8	protein folding [GO:0006457]; protein peptidyl-prolyl isomerization [GO:0000413]
CTHT_0028670	G0S7S7	RBM22	Cwc2	PRP19/CDC5L related	45.818	188650000	Putative pre-mRNA splicing protein	mRNA cis splicing, via spliceosome [GO:0045292]; spliceosomal snRNP assembly [GO:0000387]
CTHT_0008910	G0S066	PLRG1	Prp46	PRP19/CDC5L	54.128	184690000	Putative pre-mRNA splicing protein	mRNA splicing, via spliceosome [GO:0000398]
CTHT_0061180	G0SF87	SKIP	Prp45	PRP19/CDC5L related	64.925	165800000	Pre-mRNA-processing protein 45	mRNA splicing, via spliceosome [GO:0000398]
CTHT_0006960	G0RYJ9	RBM39	-	U1-related	67.837	151570000	RNA splicing factor (Pad-1)-like protein	mRNA processing [GO:0006397]
CTHT_0002590	G0RZD6	DHX35	-	C* proteins	74.898	142630000	ATP-dependent helicase-like protein
CTHT_0063660	G0SEG4	DHX16	Prp2	Step I factors	165.761	136420000	Putative mRNA splicing factor
CTHT_0023130	G0S4Q2	BUD31	Bud31	PRP19/CDC5L related	17.153	130010000	Putative bud site selection protein
CTHT_0024880	G0S5N3	SYF2	Syf2	PRP19/CDC5L related	36.881	129210000	Pre-mRNA-splicing factor SYF2	mRNA splicing, via spliceosome [GO:0000398]
CTHT_0003520	G0RZM8	U2AF2	Mud2	U2-related	67.193	128930000	Splicing factor U2AF subunit (U2 snRNP auxiliary factor large subunit)	mRNA processing [GO:0006397]; RNA splicing [GO:0008380]
CTHT_0065610	G0SGA3	WDR83	-	C* proteins	40.851	108760000	Uncharacterized protein
CTHT_0052340	G0SDM8	BCAS2	SNT309	PRP19/CDC5L	25.52	104940000	Uncharacterized protein	mRNA processing [GO:0006397]; RNA splicing [GO:0008380]
CTHT_0003570	G0RZN3	LSM2	LSm2	Lsm proteins	11.269	100030000	U6 snRNA-associated Sm-like protein LSm2	mRNA splicing, via spliceosome [GO:0000398]
CTHT_0007430	G0RYP6	HSPA8	SSA1	PRP19/CDC5L	71.005	93448000	Heat shock protein 70-like protein
CTHT_0027620	G0S768	eIF4A3	Fal1	EJC	45.542	93302000	ATP-dependent RNA helicase-like pro...
CTHT_0056140	G0SC69	U2AF1	-	U2-related	24.499	91902000	Putative splicing factor	mRNA splicing, via spliceosome [GO:0000398]
CTHT_0005870	G0RY92	LSM1	Lsm1	Lsm proteins	23.274	91091000	U6 snRNA-associated Sm-like protein LSm1	mRNA processing [GO:0006397]; nuclear-transcribed mRNA catabolic process [GO:0000956]
CTHT_0074550	G0SI54	GCFC2	Ntr2	Disassembly	56.39	81686000	Uncharacterized protein
CTHT_0035950	G0S730	CWF19L2	-	Disassembly	87.98	80065000	Uncharacterized protein
CTHT_0072860	G0SHP4	CWF19L1	Drn1	Disassembly	64.551	73002000	Uncharacterized protein
CTHT_0027480	G0S754	CWC15	Cwc15	PRP19/CDC5L	28.903	65210000	Putative pre-mRNA splicing protein	mRNA splicing, via spliceosome [GO:0000398]
CTHT_0051060	G0SDA3	PRPF6	Prp6	U5 snRNP	103.71	55771000	Pre-mRNA splicing factor prp1-like protein	mRNA splicing, via spliceosome [GO:0000398]
CTHT_0043780	G0S8X5	SRSF4	Npl3	SR protein	35.811	49638000	Splicing factor srp2-like protein
CTHT_0025210	G0S5W9	CWC22	Cwc22	Bact proteins	76.42	42789000	Putative pre-mRNA splicing protein
CTHT_0022620	G0S4F4	NCBP2	Cbc2	CAP binding proteins	22.354	41255000	Nuclear cap-binding protein subunit 2 (20 kDa nuclear cap-binding protein)	mRNA cis splicing, via spliceosome [GO:0045292]
CTHT_0066810	G0SGM0	SNU13	Snu13	U4/U6	13.815	38291000	Ribonucloprotein	rRNA processing [GO:0006364]
CTHT_0070640	G0SHN2	DNAJC17	Cwc23	Other splicing factors	40.15	37403000	J domain-containing protein
CTHT_0041140	G0SA63	GPATCH1	-	C* proteins	127.794	36292000	G-patch domain-containing protein	mRNA processing [GO:0006397]
CTHT_0040600	G0SA10	YJU2B	-	Other splicing factors	44.558	34528000	Putative mRNA splicing protein	mRNA splicing, via spliceosome [GO:0000398]
CTHT_0056660	G0SCB8	SRRM1	-	Bact proteins	34.517	32513000	PWI domain-containing protein	mRNA processing [GO:0006397]
CTHT_0052020	G0SDJ6	CCDC12	-	Bact proteins	25.322	31410000	Uncharacterized protein
CTHT_0005290	G0RY38	CWC27	Cwc27	Bact proteins	65.245	29069000	Peptidylprolyl isomerase, EC 5.2.1.8	protein folding [GO:0006457]; protein peptidyl-prolyl isomerization [GO:0000413]
CTHT_0061970	G0SE05	NCBP1	Sto1	CAP binding proteins	95.315	28529000	Putative cap-binding protein	mRNA export from nucleus [GO:0006406]; RNA metabolic process [GO:0016070]
CTHT_0067690	G0SGV3	ESS2	-	C* proteins	51.915	26552000	Uncharacterized protein
CTHT_0059960	G0SEW7	PRPF40B	Urn1	Other splicing factors	105.423	18788000	Uncharacterized protein	mRNA cis splicing, via spliceosome [GO:0045292]
CTHT_0035420	G0S6S4	RBM25	Snu71	U1-related	83.41	16517000	PWI domain-containing protein	mRNA processing [GO:0006397]
CTHT_0002620	G0RZD9	SDE2	-	C* proteins	35.731	16143000	Sde2_N_Ubi domain-containing protein	cell cycle [GO:0007049]
CTHT_0054790	G0SBU2	PRPF4	Prp4	U4/U6	58.409	16075000	SFM domain-containing protein
CTHT_0042500	G0SAJ4	SMNDC1	-	U2-related	33.035	16033000	Tudor domain-containing protein
CTHT_0034990	G0S6N3	FAM192A	-	Other splicing factors	28.962	15014000	FAM192A_Fyv6_N domain-containing protein
CTHT_0068240	G0SH06	SF1	Msl5	Other splicing factors	63.324	14221000	Branchpoint-bridging protein	mRNA splicing, via spliceosome [GO:0000398]
CTHT_0013190	G0S1D3	PRPF38A	Prp38	B-specific	29.543	14037000	Pre-mRNA-splicing factor 38	mRNA splicing, via spliceosome [GO:0000398]
CTHT_0025670	G0S615	SNRP70	Snp1	U1 snRNP	43.213	13864000	U1 small nuclear ribonucleoprotein 70 kDa-like protein
CTHT_0011780	G0S0Z5	SLU7	Slu7	Step II factors	45.623	13833000	Pre-mRNA-splicing factor SLU7	mRNA splicing, via spliceosome [GO:0000398]
CTHT_0011670	G0S0Y4	LSM7	Lsm7	Lsm proteins	15.454	12058000	Sm domain-containing protein	mRNA splicing, via spliceosome [GO:0000398]; nuclear-transcribed mRNA catabolic process [GO:0000956]
CTHT_0006510	G0RYF5	UBL5	Hub1	B-specific	28.19	11925000	Ubiquitin-like modifier HUB1	protein modification process [GO:0036211]
CTHT_0051860	G0SDI0	SNRPC	Yhc1	U1 snRNP	27.753	11712000	U1 small nuclear ribonucleoprotein C, U1 snRNP C, U1-C, U1C	mRNA 5'-splice site recognition [GO:0000395]; spliceosomal snRNP assembly [GO:0000387]
CTHT_0033900	G0S622	SNRPA	Mud1	U1 snRNP	27.814	11598000	Uncharacterized protein
CTHT_0006650	G0RYG9	LENG1	-	C* proteins	47.3	10633000	Cir_N domain-containing protein	RNA splicing [GO:0008380]
CTHT_0005270	G0RY36	PPIL3	-	C* proteins	18.3	10557000	Peptidyl-prolyl cis-trans isomerase, PPIase, EC 5.2.1.8	protein folding [GO:0006457]; protein peptidyl-prolyl isomerization [GO:0000413]
CTHT_0064370	G0SEN4	LUC7L2	Luc7	U1-related	31.068	10391000	Uncharacterized protein	mRNA splice site selection [GO:0006376]
CTHT_0010050	G0S0H6	PRPF31	Prp31	U4/U6	65.492	10243000	Putative RNA splicing factor	spliceosomal tri-snRNP complex assembly [GO:0000244]
CTHT_0022970	G0S4I7	SRRM2	Cwc21	Bact proteins	26.271	9881700	Putative pre-mRNA splicing protein
CTHT_0032950	G0S5H2	LSM4	Lsm4	Lsm proteins	87.566	7598500	Sm domain-containing protein	cellular component assembly [GO:0022607]; mRNA splicing, via spliceosome [GO:0000398]; nuclear-transcribed mRNA catabolic process [GO:0000956]; ribonucleoprotein complex biogenesis [GO:0022613]
CTHT_0009560	G0S0C8	DDX46	Prp5	U2-related	132.735	7282300	Uncharacterized protein
CTHT_0024660	G0S5L3	PNN	-	EJC	40.435	6383100	Pinin_SDK_memA domain-containing protein
CTHT_0002250	G0RZA3	START1	Snu66	U4/U6.U5	76.295	5371500	Putative RNA splicing factor	mRNA splicing, via spliceosome [GO:0000398]
CTHT_0012180	G0S133	SF3B5	Ysf3	U2 snRNP	10.872	4824400	Splicing factor subunit	mRNA splicing, via spliceosome [GO:0000398]
CTHT_0069660	G0SHD7	MFAP1	Spp381	B-specific	52.238	4636500	MFAP1 domain-containing protein
CTHT_0060100	G0SEY1	LSM8	Lsm8	Lsm proteins	10.574	3990600	U6 snRNA-associated Sm-like protein LSm8	mRNA splicing, via spliceosome [GO:0000398]
CTHT_0002950	G0RZH2	PRPF3	Prp3	U4/U6	53.49	3937800	Putative U4/U6 small nuclear ribonucleoprotein	mRNA splicing, via spliceosome [GO:0000398]
CTHT_0074270	G0SI28	Cactin	-	C* proteins	57.995	3909500	Uncharacterized protein
CTHT_0012740	G0S189	DDX39B	Sub2	EJC	49.214	3795200	Uncharacterized protein
CTHT_0035280	G0S6R0	ZMAT2	Snu23	B-specific	27.179	3753200	Zinc finger domain-containing protein	mRNA splicing, via spliceosome [GO:0000398]
CTHT_0033710	G0S5V0	RBM27	-	Other splicing factors	91.438	3634700	RNA recognition motif-containing protein	mRNA processing [GO:0006397]
CTHT_0065640	G0SGA6	YJU2	Yju2	Step I factors	36.206	3142000	Splicing factor YJU2	generation of catalytic spliceosome for first transesterification step [GO:0000349]
CTHT_0017490	G0S2J9	SNIP1	Pml1	RES	38.078	3099000	FHA domain-containing protein
CTHT_0035640	G0S700	DHX8	Prp22	Step II factors	137.487	2695700	Putative pre-mRNA splicing factor	mRNA processing [GO:0006397]; RNA splicing [GO:0008380]
CTHT_0027370	G0S743	TXNL4A	Dib1	U5 snRNP	16.721	2395600	Spliceosomal protein DIB1	mRNA splicing, via spliceosome [GO:0000398]
CTHT_0029350	G0S847	BUD13	Bud13	RES	39.722	2075400	Putative pre-mRNA splicing protein
CTHT_0063990	G0SEJ7	WBP4	-	B-specific	33.785	1948600	U1-type domain-containing protein	mRNA splicing, via spliceosome [GO:0000398]
CTHT_0002440	G0RZC1	PRKRIP1	-	C* proteins	23.36	1850900	Uncharacterized protein
CTHT_0070610	G0SHM9	PRPF38B	-	Other splicing factors	129.416	1749000	RING-type domain-containing protein	mRNA processing [GO:0006397]
CTHT_0073330	G0SHT8	RBM8A	-	EJC	18.725	1621700	Putative RNA binding protein	RNA processing [GO:0006396]
CTHT_0060190	G0SEZ0	HNRNPA2B1	Nsr1	hnRNP proteins	57.027	1364300	Uncharacterized protein
CTHT_0054990	G0SBW1	FRG1	-	C proteins	29.78	1272200	Uncharacterized protein
CTHT_0011020	G0S0S0	RBMX2	Snu17	RES	44.842	1087400	RRM domain-containing protein	mRNA splicing, via spliceosome [GO:0000398]
CTHT_0054450	G0SBQ9	SRRT	-	Other splicing factors	101.957	1011700	C2H2-type domain-containing protein
CTHT_0012760	G0S191	WBP11	AIM4	B-specific	30.38	991080	Uncharacterized protein	RNA processing [GO:0006396]
CTHT_0021190	G0S8B9	PRPF40A	Urn1	U1-related	68.155	973000	WW domain-containing protein	mRNA cis splicing, via spliceosome [GO:0045292]
CTHT_0024370	G0S5D0	PRP18	Prp18	Step II factors	42.953	970490	Pre-mRNA-splicing factor 18	mRNA processing [GO:0006397]; RNA splicing [GO:0008380]
CTHT_0055850	G0SC42	HNRNPA0	Ngr1	hnRNP proteins	42.64	963340	Uncharacterized protein
CTHT_0062490	G0SE55	HNRNPA1	Hrp1	hnRNP proteins	75.04	954130	Uncharacterized protein
CTHT_0054140	G0SBM8	PRPF39	Prp39	Other splicing factors	69.121	691950	Uncharacterized protein	RNA processing [GO:0006396]
CTHT_0071140	G0SFK3	SRSF8	Pub1	SR protein	53.056	625060	Putative polyadenylated RNA protein
CTHT_0001190	G0RZ02	CWC25	Cwc25	Step I factors	52.552	581010	Putative pre-mRNA splicing protein	mRNA processing [GO:0006397]; RNA splicing [GO:0008380]
CTHT_0071470	G0SFN3	GPKOW	Spp2	Step I factors	36.218	504720	Putative pre-mRNA splicing protein
CTHT_0054430	G0SBQ7	DDX23	Prp28	U5 snRNP	80.264	490020	Uncharacterized protein
CTHT_0041950	G0SAE1	PPIL4	-	C proteins	59.001	392500	Peptidyl-prolyl cis-trans isomerase	protein peptidyl-prolyl isomerization [GO:0000413]
CTHT_0002650	G0RZE2	PPIE	-	IBC	16.582	329160	Putative cyclophilin protein
CTHT_0031710	G0S4U5	FAM50A	-	C* proteins	73.62	326400	Uncharacterized protein	cellular aromatic compound metabolic process [GO:0006725]; cellular nitrogen compound metabolic process [GO:0034641]; heterocycle metabolic process [GO:0046483]; organic cyclic compound metabolic process [GO:1901360]; primary metabolic process [GO:0044238]
CTHT_0070810	G0SFH2	PPIL2	-	Bact proteins	65.985	302180	Peptidyl-prolyl cis-trans isomerase-like 2, EC 2.3.2.27, EC 5.2.1.8 (Cyclophilin-60) (Cyclophilin-like protein Cyp-60) (RING-type E3 ubiquitin transferase isomerase-like 2)	protein folding [GO:0006457]; protein peptidyl-prolyl isomerization [GO:0000413]
CTHT_0059490	G0SES0	PPWD1	-	C proteins	71.077	294380	Peptidylprolyl isomerase, EC 5.2.1.8	protein folding [GO:0006457]; protein peptidyl-prolyl isomerization [GO:0000413]
CTHT_0058210	G0SCS0	PPIH	-	U4/U6	18.369	191230	Peptidyl-prolyl cis-trans isomerase, PPIase, EC 5.2.1.8	protein folding [GO:0006457]; protein peptidyl-prolyl isomerization [GO:0000413]
CTHT_0065550	G0SG97	USP39	Sad1	U4/U6.U5	63.56	181220	Ubiquitin thiolesterase-like protein	protein deubiquitination [GO:0016579]; spliceosomal complex assembly [GO:0000245]
CTHT_0045540	G0S9E3	CTNNBL1	-	PRP19/CDC5L	63.527	141310	DUF1716 domain-containing protein
CTHT_0014490	G0S1R0	RPL14	#N/A	RpL proteins	16.08	569950000	60S ribosomal protein L14-like protein	translation [GO:0006412]
CTHT_0002720	G0RZE9	RpL27	#N/A	RpL proteins	15.77	526020000	60S ribosomal protein L27	translation [GO:0006412]
CTHT_0009640	G0S0D6	RpL6	#N/A	RpL proteins	22.092	507690000	60S ribosomal protein L6	translation [GO:0006412]
CTHT_0042550	G0SAJ9	RpL8	#N/A	RpL proteins	29.68	455190000	60S ribosomal protein L8	rRNA processing [GO:0006364]
CTHT_0025560	G0S604	#N/A	#N/A	#N/A	16.822	411050000	Single-stranded DNA-binding protein	chromatin organization [GO:0006325]; DNA repair [GO:0006281]
CTHT_0056900	G0SCE2	RpL20	#N/A	RpL proteins	20.301	409780000	60S ribosomal protein L20	DNA replication [GO:0006260]
CTHT_0054170	G0SBN1	RpL36	#N/A	RpL proteins	12.748	380650000	60S ribosomal protein L36	translation [GO:0006412]
CTHT_0011760	G0S0Z3	RpL21	#N/A	RpL proteins	18.119	370520000	60S ribosomal protein l21-like protein	translation [GO:0006412]
CTHT_0011180	G0S0T6	#N/A	#N/A	#N/A	18.516	369010000	Zinc finger domain-containing protein
CTHT_0061280	G0SF97	#N/A	#N/A	#N/A	67.569	337300000	CID domain-containing protein	translation [GO:0006412]
CTHT_0007720	G0RYS4	#N/A	#N/A	#N/A	179.93	322470000	Uncharacterized protein	cell division [GO:0051301]
CTHT_0026110	G0S6B0	RpL37	#N/A	RpL proteins	10.137	320790000	60S ribosomal protein L43-like protein	translation [GO:0006412]
CTHT_0003530	G0RZM9	RpS13	#N/A	RpS proteins	16.881	310720000	40S ribosomal protein S13-like protein
CTHT_0066380	G0SGH8	RpL12	#N/A	RpL proteins	17.773	299310000	60S ribosomal protein L12-like protein	cellular calcium ion homeostasis [GO:0006874]
CTHT_0072970	G0SHQ2	#N/A	#N/A	#N/A	20.08	296210000	Putative ribosomal protein
CTHT_0071220	G0SFL0	Rpl7	#N/A	RpL proteins	28.768	286150000	60S ribosomal protein l7-like protein	deadenylation-independent decapping of nuclear-transcribed mRNA [GO:0031087]
CTHT_0063830	G0SEI1	Rpl10	#N/A	RpL proteins	25.206	282700000	60S ribosomal protein L10-like protein	translation [GO:0006412]
CTHT_0045000	G0S992	RpL13	#N/A	RpL proteins	24.135	279830000	60S ribosomal protein L13	translation [GO:0006412]
CTHT_0023650	G0S507	Rpl25	#N/A	RpL proteins	17.135	271450000	60S ribosomal protein L25-like protein	translation [GO:0006412]
CTHT_0002100	G0RZ88	RpL15	#N/A	RpL proteins	24.247	270110000	Ribosomal protein L15	translation [GO:0006412]
CTHT_0061540	G0SFC3	RpL4	#N/A	RpL proteins	39.367	268180000	60S ribosomal protein L4-like protein	maturation of LSU-rRNA from tricistronic rRNA transcript (SSU-rRNA, 5.8S rRNA, LSU-rRNA) [GO:0000463]
CTHT_0070250	G0SHJ6	RpL44	#N/A	RpL proteins	15.927	249380000	Putative 60S ribosomal protein	translation [GO:0006412]
CTHT_0057640	G0SCL3	RpL35	#N/A	RpL proteins	12.304	243060000	60S ribosomal protein l33-like protein	translation [GO:0006412]
CTHT_0007360	G0RYN9	RpL26	#N/A	RpL proteins	15.526	242400000	60S ribosomal protein L26-like protein	translation [GO:0006412]
CTHT_0067970	G0SGY1	RpL17	#N/A	RpL proteins	21.034	241810000	60S ribosomal protein l17-like protein	translation [GO:0006412]
CTHT_0011770	G0S0Z4	RpS9	#N/A	RpS proteins	21.983	220690000	40S ribosomal protein s9-like protein	translation [GO:0006412]
CTHT_0005360	G0RY45	RpS8	#N/A	RpS proteins	23.051	212420000	40S ribosomal protein S8	translation [GO:0006412]
CTHT_0014630	G0S1S4	RpS27	#N/A	RpS proteins	8.911	200780000	Ribosomal protein s27-like protein	translation [GO:0006412]
CTHT_0012210	G0S136	#N/A	#N/A	#N/A	50.161	199910000	Elongation factor 1-alpha
CTHT_0060290	G0SF00	Rps11	#N/A	RpS proteins	18.656	189530000	40S ribosomal protein S11-like protein	translation [GO:0006412]
CTHT_0041050	G0SA54	#N/A	#N/A	#N/A	49.907	185430000	Tubulin beta chain	glutamine metabolic process [GO:0006541]; UDP-N-acetylglucosamine biosynthetic process [GO:0006048]
CTHT_0004490	G0RXW1	RPL3	#N/A	RpL proteins	44.362	184970000	60S ribosomal protein L3-like protein	translation [GO:0006412]
CTHT_0026460	G0S6J7	RpS18	#N/A	RpS proteins	17.789	182620000	Putative ribosomal protein	translation [GO:0006412]
CTHT_0054540	G0SBR7	RpS16	#N/A	RpS proteins	15.933	181510000	40S ribosomal protein S16-like protein	translation [GO:0006412]
CTHT_0067070	G0SGP3	Rpp0	#N/A	RpL proteins	33.817	177010000	60S acidic ribosomal protein P0	translation [GO:0006412]
CTHT_0023560	G0S4Z9	RpL1	#N/A	RpL proteins	24.016	174410000	Ribosomal protein
CTHT_0063820	G0SEI0	RpL30	#N/A	RpL proteins	11.585	170830000	60S ribosomal protein l30-like protein	translation [GO:0006412]
CTHT_0026360	G0S6I7	RpS3	#N/A	RpS proteins	27.854	161560000	40S ribosomal protein S3-like protein	microtubule-based process [GO:0007017]
CTHT_0071430	G0SFN0	RpL34	#N/A	RpL proteins	13.461	160440000	Ribosomal protein l34-like protein	translation [GO:0006412]
CTHT_0009740	G0S0E5	RpL9	#N/A	RpL proteins	25.836	160300000	60S ribosomal protein l9-like protein	translation [GO:0006412]
CTHT_0018830	G0S2X4	RpS26	#N/A	RpS proteins	13.582	158740000	40S ribosomal protein S26	translation [GO:0006412]
CTHT_0015350	G0S1Z0	RpS5	#N/A	RpS proteins	23.644	156440000	40S ribosomal protein s5-like protein	ribosome biogenesis [GO:0042254]
CTHT_0068840	G0SH61	RpL16	#N/A	RpL proteins	22.945	154760000	60S ribosomal protein L16-like protein	translation [GO:0006412]
CTHT_0006550	G0RYF9	RpS0	#N/A	RpS proteins	31.13	151410000	40S ribosomal protein S0
CTHT_0012580B	#N/A	#N/A	#N/A	#N/A	#N/A	147580000	#N/A
CTHT_0067510	G0SGT6	RpL28	#N/A	RpL proteins	18.808	146900000	60S ribosomal protein L28-like protein	translation [GO:0006412]
CTHT_0023090	G0S4P8	RpL2	#N/A	RpL proteins	27.543	141400000	60S ribosomal protein L2-like protein	translation [GO:0006412]
CTHT_0059140	G0SD68	RpL31	#N/A	RpL proteins	13.841	138500000	Putative 60S ribosomal protein	translation [GO:0006412]
CTHT_0062070	G0SE15	#N/A	#N/A	#N/A	41.688	137040000	Uncharacterized protein	protein phosphorylation [GO:0006468]
CTHT_0020000	G0S379	RpS20	#N/A	RpS proteins	13.188	134000000	40S ribosomal protein S20-like protein	translation [GO:0006412]
CTHT_0012920	G0S1A6	RPS4	#N/A	RpS proteins	29.743	132470000	40S ribosomal protein S4	translation [GO:0006412]
CTHT_0057650	G0SCL4	#N/A	#N/A	#N/A	65.298	131630000	Glucose-6-phosphate 1-dehydrogenase, EC 1.1.1.49	mitochondrial ADP transmembrane transport [GO:0140021]; mitochondrial ATP transmembrane transport [GO:1990544]
CTHT_0052850	G0SDS8	RpL22	#N/A	RpL proteins	14.278	127820000	60S ribosomal protein L22-like protein	translation [GO:0006412]
CTHT_0037790	G0S871	RpS17	#N/A	RpS proteins	16.688	121550000	40S ribosomal protein S17-like protein	ribosomal small subunit assembly [GO:0000028]; translation [GO:0006412]
CTHT_0071230	G0SFL1	RpS14	#N/A	RpS proteins	16.043	118240000	40S ribosomal protein S14-like protein	#N/A
CTHT_0070090	G0SHI0	RpS22	#N/A	RpS proteins	14.879	117500000	40S ribosomal protein S22-like protein	translation [GO:0006412]
CTHT_0027000	G0S6V4	RpL32	#N/A	RpL proteins	15.057	116470000	60S ribosomal protein L32-like protein	translation [GO:0006412]
CTHT_0047910	G0SAV4	RpS2	#N/A	RpS proteins	28.504	115780000	40S ribosomal protein S2-like protein	translation [GO:0006412]
CTHT_0021240	G0S8C4	RpS7	#N/A	RpS proteins	23.043	114390000	40S ribosomal protein S7
CTHT_0063640	G0SEG2	RpL5	#N/A	RpL proteins	34.975	108770000	60S ribosomal protein l5-like protein	translation [GO:0006412]
CTHT_0028780	G0S7T8	RpS1	#N/A	RpS proteins	29.189	97774000	40S ribosomal protein S1	translation [GO:0006412]
CTHT_0015340	G0S1Y9	RpS25	#N/A	RpS proteins	10.908	96231000	40S ribosomal protein S25	glucose metabolic process [GO:0006006]; pentose-phosphate shunt [GO:0006098]
CTHT_0009120	G0S084	RpS15	#N/A	RpS proteins	17.565	92565000	40S ribosomal protein s15-like protein	translation [GO:0006412]
CTHT_0048220	G0SAY3	#N/A	#N/A	#N/A	81.904	90443000	Protein SQS1	formation of cytoplasmic translation initiation complex [GO:0001732]
CTHT_0011850	G0S101	RpL37	#N/A	RpL proteins	10.631	87218000	Ribosomal protein L37	translation [GO:0006412]
CTHT_0028500	G0S7R0	Xrn1	#N/A	pre-60S	163.834	86803000	5'-3' exoribonuclease 1, EC 3.1.13.-	deadenylation-dependent decapping of nuclear-transcribed mRNA [GO:0000290]
CTHT_0074440	G0SI44	RpL23	#N/A	RpL proteins	14.65	86578000	60S ribosomal protein l23-like protein	translation [GO:0006412]
CTHT_0071200	G0SFK8	RpS19	#N/A	RpS proteins	17.12	83135000	40S ribosomal protein S19-like prot...	translation [GO:0006412]
CTHT_0014380	G0S1P9	Rpl24	#N/A	RpL proteins	23.032	81084000	60S ribosomal protein L24-like protein	translation [GO:0006412]
CTHT_0037140	G0S7Q2	#N/A	#N/A	#N/A	93.197	79269000	PAT1 domain-containing protein
CTHT_0032780	G0S5A1	#N/A	#N/A	#N/A	55.113	76884000	Squalene monooxygenase, EC 1.14.14.17	translation [GO:0006412]
CTHT_0005340	G0RY43	Rps6	#N/A	RpS proteins	27.425	76714000	40S ribosomal protein S6	translation [GO:0006412]
CTHT_0045230	G0S9B5	RpL18	#N/A	RpL proteins	24.141	73071000	Ribosomal protein L18-like protein	translation [GO:0006412]
CTHT_0004130	G0RZT6	#N/A	#N/A	#N/A	62.59	72107000	Protein kinase domain-containing protein
CTHT_0047160	G0S9U0	#N/A	#N/A	#N/A	35.107	66659000	Putative guanine nucleotide-binding protein
CTHT_0062360	G0SE43	#N/A	#N/A	#N/A	120.867	65921000	Helicase-like protein
CTHT_0067980	G0SGY2	Nop1	#N/A	90S/pre-40S/pre-60S	32.907	64410000	rRNA 2'-O-methyltransferase fibrillarin(Histone-glutamine methyltransferase)	sterol biosynthetic process [GO:0016126]
CTHT_0005070	G0RY17	RpS23	#N/A	RpS proteins	15.901	63910000	40S ribosomal protein s23-like protein	translation [GO:0006412]
CTHT_0060540	G0SF23	#N/A	#N/A	#N/A	89.167	63807000	Uncharacterized protein
CTHT_0067840	G0SGW8	#N/A	#N/A	#N/A	16.997	62865000	Calmodulin
CTHT_0043460	G0S8U5	#N/A	#N/A	#N/A	29.171	60552000	Ribosomal protein L6-like protein
CTHT_0007350	G0RYN8	#N/A	#N/A	#N/A	264.245	58345000	Isoleucine--tRNA ligase, EC 6.1.1.5(Isoleucyl-tRNA synthetase)	formation of cytoplasmic translation initiation complex [GO:0001732]
CTHT_0073120	G0SHR7	#N/A	#N/A	#N/A	59.893	55977000	ATP synthase subunit alpha	mitochondrial translation [GO:0032543]
CTHT_0009370	G0S0A9	#N/A	#N/A	#N/A	39.301	55276000	Glycine rich nucleic binding domain-containing protein	translation [GO:0006412]
CTHT_0018840	G0S2X5	RpS27	#N/A	RpS proteins	17.695	54134000	40S ribosomal protein S27a-like protein	translation [GO:0006412]
CTHT_0045940	G0S9H8	#N/A	#N/A	#N/A	16.2	54129000	Putative dynein light chain protein
CTHT_0001850	G0RZ64	Mtr4	#N/A	90S/pre-40S/pre-60S	123.807	53417000	ATP dependent RNA helicase (Dob1)-like protein	translation [GO:0006412]
CTHT_0002610	G0RZD8	RpS10	#N/A	RpS proteins	18.09	51209000	40S ribosomal protein s10-like protein
CTHT_0065470	G0SG89	RpL38	#N/A	RpL proteins	10.878	50052000	60S ribosomal protein L38-like protein	translation [GO:0006412]
CTHT_0054890	G0SBV1	#N/A	#N/A	#N/A	41.466	49725000	Acetyl-CoA C-acetyltransferase, EC 2.3.1.9
CTHT_0021480	G0S3J5	Rio1	#N/A	90S/pre-40S	59.279	49041000	Serine/threonine-protein kinase RIO1, EC 2.7.11.1, EC 3.6.3.-	translation [GO:0006412]
CTHT_0062250	G0SE33	Csl4	#N/A	90S/pre-40S/pre-60S	23.858	46809000	Putative exosome 3'->5 protein	protein phosphorylation [GO:0006468]
CTHT_0071350	G0SFM2	Dbp2	#N/A	pre-60S	60.625	44780000	ATP-dependent RNA helicase DBP2, EC 3.6.4.13 (DEAD box protein 2)
CTHT_0004880	G0RXZ8	#N/A	#N/A	#N/A	36.469	43332000	Glyceraldehyde-3-phosphate dehydrogenase, EC 1.2.1.12	glycolytic process [GO:0006096]
CTHT_0070500	G0SHL9	#N/A	#N/A	#N/A	#N/A	41222000	#N/A
CTHT_0042100	G0SAF6	#N/A	#N/A	#N/A	21.915	40834000	Putative heat shock protein	translation [GO:0006412]
CTHT_0055170	G0SBX8	#N/A	#N/A	#N/A	17.643	40211000	Ribosomal protein S8-like protein
CTHT_0025160	G0S5R1	#N/A	#N/A	#N/A	38.378	39048000	Uncharacterized protein
CTHT_0033570	G0S5T7	#N/A	#N/A	#N/A	93.526	38046000	Elongation factor 2	translation [GO:0006412]
CTHT_0034550	G0S6D7	#N/A	#N/A	#N/A	38.091	36812000	Uncharacterized protein	nuclear-transcribed mRNA catabolic process, nonsense-mediated decay [GO:0000184]
CTHT_0009650	G0S0D7	#N/A	#N/A	#N/A	105.043	35633000	Dolichyl-diphosphooligosaccharide--protein glycotransferase, EC 2.4.99.18	protein import into nucleus [GO:0006606]
CTHT_0005770	G0RY83	#N/A	#N/A	#N/A	89.536	33428000	Protein arginine N-methyltransferase	rRNA processing [GO:0006364]
CTHT_0067210	G0SGQ7	#N/A	#N/A	#N/A	45.028	33165000	ATP-dependent RNA helicase eIF4A
CTHT_0018510	G0S2U4	Nop56	#N/A	90S/pre-40S/pre-60S	57.735	32422000	Nucleolar protein 58
CTHT_0071040	G0SFJ3	#N/A	#N/A	#N/A	#N/A	31351000	#N/A	formation of cytoplasmic translation initiation complex [GO:0001732]
CTHT_0036030	G0S738	#N/A	#N/A	#N/A	50.834	31147000	C-terminal domain kinase-like protein	translation [GO:0006412]
CTHT_0063710	G0SEG9	RpP1	#N/A	RpL proteins	11.142	29937000	60S acidic ribosomal protein P1-alpha-like protein
CTHT_0033240	G0S5K1	#N/A	#N/A	#N/A	23.481	29796000	Putative ribosomal protein	cellular response to oxidative stress [GO:0034599]
CTHT_0009060	G0S079	RpP2	#N/A	RpL proteins	11.298	28550000	60S acidic ribosomal protein P2-like protein	translation [GO:0006412]
CTHT_0058460	G0SCU5	#N/A	#N/A	#N/A	67.03	28351000	Ribosome-associated molecular chaperone SSB1, EC 3.6.4.10 (Heat shock protein SSB1) (Hsp70 chaperone Ssb)	cytoplasmic microtubule organization [GO:0031122]; microtubule nucleation [GO:0007020]
CTHT_0046470	G0S9M9	RpS28	#N/A	RpS proteins	7.727	28113000	40S ribosomal protein S28-like protein	nuclear-transcribed mRNA catabolic process, nonsense-mediated decay [GO:0000184]
CTHT_0001720	G0RZ51	#N/A	#N/A	#N/A	35.714	27030000	Putative antiviral protein	vesicle-mediated transport [GO:0016192]
CTHT_0070080	G0SHH9	RpS12	#N/A	RpS proteins	15.94	26841000	40S ribosomal protein S12	translation [GO:0006412]
CTHT_0014300	G0S1P1	Rrp43	#N/A	90S/pre-40S/pre-60S	39.504	26355000	Ribosomal RNA-processing protein 43	methylation [GO:0032259]; rRNA processing [GO:0006364]
CTHT_0060510	G0SF20	#N/A	#N/A	#N/A	49.766	26328000	Casein kinase II subunit alpha CK II-like protein	translation [GO:0006412]
CTHT_0055610	G0SC21	Ski6	#N/A	90S/pre-40S/pre-60S	29.95	25996000	RNase_PH domain-containing protein	translation [GO:0006412]
CTHT_0041970	P0CU27	Rps24	#N/A	RpS proteins	#N/A	25901000	#N/A	translation [GO:0006412]
CTHT_0010550	G0S0M5	#N/A	#N/A	#N/A	10.546	25633000	Mitochondrial ribosomal protein s24-like protein
CTHT_0067480	G0SGT3	#N/A	#N/A	#N/A	55.445	25445000	Trimethyllysine dioxygenase	translation [GO:0006412]
CTHT_0006520	G0RYF6	Nop58	#N/A	90S/pre-40S/pre-60S	64.184	24113000	Nucleolar protein 58
CTHT_0015250	G0S1Y1	#N/A	#N/A	#N/A	50.088	23682000	Tubulin alpha chain	mRNA export from nucleus [GO:0006406]; mRNA processing [GO:0006397]
CTHT_0034470	G0S6C9	#N/A	#N/A	#N/A	67.551	23664000	SAP domain-containing protein	proton export across plasma membrane [GO:0120029]
CTHT_0066200	G0SGG0	#N/A	#N/A	#N/A	12.003	22058000	60S ribosomal protein L36	mitochondrial translation [GO:0032543]
CTHT_0033740	G0S5V3	#N/A	#N/A	#N/A	72.112	22046000	Putative heat shock protein	formation of cytoplasmic translation initiation complex [GO:0001732]
CTHT_0028450	G0S7Q5	#N/A	#N/A	#N/A	88.648	21599000	Protein kinase domain-containing protein	translation [GO:0006412]
CTHT_0073290	G0SHT4	#N/A	#N/A	#N/A	50.436	21143000	Tubulin alpha chain	translation [GO:0006412]
CTHT_0060020	G0SEX3	Rrp17	#N/A	90S/pre-40S/pre-60S	111.711	19874000	Exosome complex exonuclease-like protein	calcium-mediated signaling [GO:0019722]
CTHT_0013660	G0S1H9	#N/A	#N/A	#N/A	47.046	19734000	KOW domain-containing protein	translation [GO:0006412]
CTHT_0058330	G0SCT2	#N/A	#N/A	#N/A	25.109	19186000	Endoplasmic reticulum transmembrane protein
CTHT_0006080	G0RYB3	#N/A	#N/A	#N/A	60.599	19132000	Mitochondrial heat shock protein 60-like protein	translation [GO:0006412]
CTHT_0027490	G0S755	Rrp45	#N/A	90S/pre-40S/pre-60S	32.432	19045000	Uncharacterized protein	translation [GO:0006412]
CTHT_0008000	G0RZX8	Rrp40	#N/A	90S/pre-40S/pre-60S	27.92	18695000	Ribosomal RNA-processing protein 40	isoleucyl-tRNA aminoacylation [GO:0006428]
CTHT_0074200	G0SI21	#N/A	#N/A	#N/A	10.946	17114000	40S ribosomal protein S21-like protein
CTHT_0010010	G0S0H2	#N/A	#N/A	#N/A	36.787	16559000	WD40 repeat-containing protein	cytosolic ribosome assembly [GO:0042256]; ribosomal large subunit biogenesis [GO:0042273]; ribosomal subunit export from nucleus [GO:0000054]
CTHT_0043860	G0S8Y3	#N/A	#N/A	#N/A	11.922	16257000	Putative ribosomal protein	protein folding [GO:0006457]; protein peptidyl-prolyl isomerization [GO:0000413]
CTHT_0070500B	#N/A	#N/A	#N/A	#N/A	#N/A	16098000	#N/A	translation [GO:0006412]
CTHT_0026670	G0S6L8	#N/A	#N/A	#N/A	86.332	15784000	Enhancer of mRNA-decapping protein 3
CTHT_0047080	G0S9T3	#N/A	#N/A	#N/A	316.68	15195000	Ribosomal protein L19
CTHT_0048350	G0SAZ6	#N/A	#N/A	#N/A	20.784	14913000	Uncharacterized protein	glycolytic process [GO:0006096]
CTHT_0018200	G0S2R6	#N/A	#N/A	#N/A	36.867	14445000	Zinc finger domain-containing protein	chromatin organization [GO:0006325]; DNA repair [GO:0006281]
CTHT_0068900	G0SH67	#N/A	#N/A	#N/A	23.662	14379000	M7G(5')pppn diphosphatase-like protein	proton motive force-driven ATP synthesis [GO:0015986]
CTHT_0069770	G0SHE8	#N/A	#N/A	#N/A	30.773	14207000	CID domain-containing protein	formation of cytoplasmic translation initiation complex [GO:0001732]
CTHT_0011080	G0S0S6	#N/A	#N/A	#N/A	145.246	13615000	RNA helicase (Ski2)-like protein
CTHT_0022650	#N/A	#N/A	#N/A	#N/A	#N/A	12899000	#N/A
CTHT_0043830	G0S8Y0	#N/A	#N/A	#N/A	42.499	12517000	Uncharacterized protein	translation [GO:0006412]
CTHT_0057030	G0SCF5	#N/A	#N/A	#N/A	41.553	12400000	G-patch domain-containing protein
CTHT_0025460	G0S5Z4	#N/A	#N/A	#N/A	36.619	12308000	Uncharacterized protein
CTHT_0002870	G0RZG4	Rrp42	#N/A	90S/pre-40S/pre-60S	43.906	11913000	RNase_PH domain-containing protein
CTHT_0028320	G0S7J1	#N/A	#N/A	#N/A	19.206	11837000	Protein YOP1	formation of cytoplasmic translation initiation complex [GO:0001732]
CTHT_0009050	G0S078	#N/A	#N/A	#N/A	25.384	11406000	Putative ribosomal protein	protein catabolic process [GO:0030163]; proteolysis [GO:0006508]
CTHT_0048300	G0SAZ1	Gar1	#N/A	90S/pre-40S/pre-60S	19.387	11393000	H/ACA ribonucleoprotein complex subunit
CTHT_0029680	G0S8F3	#N/A	#N/A	#N/A	31.564	11148000	54S ribosomal protein L4, mitochondrial	translation [GO:0006412]
CTHT_0016910	G0S2E1	#N/A	#N/A	#N/A	157.927	11056000	Uncharacterized protein	translation [GO:0006412]
CTHT_0029570	G0S8E2	#N/A	#N/A	#N/A	104.663	10827000	Uncharacterized protein	formation of cytoplasmic translation initiation complex [GO:0001732]; regulation of translational initiation [GO:0006446]
CTHT_0006240	G0RYC9	#N/A	#N/A	#N/A	56.32	10207000	ATP synthase subunit beta, EC 7.1.2.2
CTHT_0011390	G0S0V6	#N/A	#N/A	#N/A	41.144	10028000	Uncharacterized protein	protein catabolic process [GO:0030163]; proteolysis [GO:0006508]
CTHT_0071520	G0SFN8	#N/A	#N/A	#N/A	88.231	9722700	Guanylate kinase-like domain-containing protein	translation [GO:0006412]
CTHT_0026810	G0S6T5	Rrp5	#N/A	90S/pre-40S/pre-60S	197.17	9678200	Uncharacterized protein	translation [GO:0006412]
CTHT_0058060	G0SCQ5	#N/A	#N/A	#N/A	21.14	9190100	Uncharacterized protein
CTHT_0048010	G0SAW3	#N/A	#N/A	#N/A	44.645	9131100	WD repeat-containing protein
CTHT_0006170	G0RYC2	#N/A	#N/A	#N/A	53.146	9074900	RuvB-like helicase, EC 3.6.4.12	proton motive force-driven ATP synthesis [GO:0015986]
CTHT_0033080	G0S5I5	#N/A	#N/A	#N/A	70.218	9012400	ATP-dependent RNA helicase, mitochondrial-like protein	ribosomal small subunit biogenesis [GO:0042274]; rRNA modification [GO:0000154]; tRNA acetylation [GO:0051391]
CTHT_0014780	G0S1T8	#N/A	#N/A	#N/A	13.058	9011900	Putative mitochondrial 40s ribosomal protein	protein catabolic process [GO:0030163]; proteolysis [GO:0006508]
CTHT_0027280	G0S6Y2	#N/A	#N/A	#N/A	90.317	8923200	Putative cell division control prot...	#N/A
CTHT_0045080	G0S9A0	Rrp4	#N/A	90S/pre-40S/pre-60S	38.361	8871700	Putative exosome complex protein
CTHT_0018310	G0S2S5	#N/A	#N/A	#N/A	62.687	8848500	ATP-dependent RNA helicase-like protein	mitochondrial translation [GO:0032543]
CTHT_0003740	G0RZP9	#N/A	#N/A	#N/A	83.542	8815800	Glutamine--fructose-6-phosphate transaminase (isomerizing), EC 2.6.1.16 (D-fructose-6-phosphate amidotransferase) (Hexosephosphate aminotransferase)	exonucleolytic trimming to generate mature 3'-end of 5.8S rRNA from tricistronic rRNA transcript (SSU-rRNA, 5.8S rRNA, LSU-rRNA) [GO:0000467]
CTHT_0044200	G0S916	#N/A	#N/A	#N/A	72.732	8668400	Endoplasmic reticulum chaperone BiP, EC 3.6.4.10 (Immunoglobulin heavy chain-binding protein homolog)
CTHT_0061960	G0SE04	#N/A	#N/A	#N/A	45.257	8582100	Glycogen synthase kinase 3-like protein
CTHT_0015330	G0S1Y8	#N/A	#N/A	#N/A	34.232	8312800	ADP/ATP translocase (ADP,ATP carrier protein)	RNA-mediated gene silencing [GO:0031047]
CTHT_0071240	G0SFL2	#N/A	#N/A	#N/A	98.159	8164900	Eukaryotic translation initiation factor 3 subunit C, eIF3c (Eukaryotic translation initiation factor 3 93 kDa subunit homolog, eIF3 p93) (Translation initiation factor eIF3, p93 subunit homolog)	protein catabolic process [GO:0030163]; proteolysis [GO:0006508]
CTHT_0048200	G0SAY1	#N/A	#N/A	#N/A	14.14	8106400	Histone H2A	chromatin organization [GO:0006325]; histone monoubiquitination [GO:0010390]
CTHT_0002530	G0RZD0	#N/A	#N/A	#N/A	45.926	8063700	Mitochondrial 60S ribosomal protein L9-like protein	rRNA base methylation [GO:0070475]
CTHT_0048550	G0SB16	#N/A	#N/A	#N/A	67.059	7923900	Uncharacterized protein	translation [GO:0006412]
CTHT_0048850	G0SB46	#N/A	#N/A	#N/A	74.098	7910100	HAD_SAK_1 domain-containing protein
CTHT_0009550	G0S0C7	#N/A	#N/A	#N/A	34.703	7826200	HMG box domain-containing protein
CTHT_0066870	G0SGM5	#N/A	#N/A	#N/A	34.364	7712500	Putative 37S ribosomal protein	tricarboxylic acid cycle [GO:0006099]
CTHT_0048210	G0SAY2	#N/A	#N/A	#N/A	15.089	7696600	Histone H2B	protein phosphorylation [GO:0006468]
CTHT_0057740	G0SCM3	#N/A	#N/A	#N/A	32.529	7674300	ATP synthase subunit gamma	rRNA processing [GO:0006364]
CTHT_0033790	G0S5V8	#N/A	#N/A	#N/A	32.036	7487900	Eukaryotic translation initiation factor 3 subunit G, eIF3g (Eukaryotic translation initiation factor 3 RNA-binding subunit, eIF-3 RNA-binding subunit) (Translation initiation factor eIF3 p33 subunit homolog, eIF3 p33 homolog)
CTHT_0025660	G0S614	#N/A	#N/A	#N/A	15.46	7472600	L51_S25_CI-B8 domain-containing protein
CTHT_0072210	G0SFU9	#N/A	#N/A	#N/A	12.942	7341400	Putative ribosomal protein
CTHT_0063120	G0SEB1	#N/A	#N/A	#N/A	29.984	7143400	Uncharacterized protein	protoporphyrinogen IX biosynthetic process [GO:0006782]
CTHT_0055110	G0SBX2	#N/A	#N/A	#N/A	36.985	7134000	Uncharacterized protein
CTHT_0067300	G0SGR6	#N/A	#N/A	#N/A	47.496	7103000	Enolase, EC 4.2.1.11 (2-phosphoglycerate dehydratase)	carbohydrate metabolic process [GO:0005975]; pentose-phosphate shunt [GO:0006098]
CTHT_0054160	G0SBN0	#N/A	#N/A	#N/A	30.355	7093300	14_3_3 domain-containing protein
CTHT_0021740	G0S3M0	#N/A	#N/A	#N/A	14.006	6905300	Ribosomal protein l38-like protein
CTHT_0068330	G0SH15	#N/A	#N/A	#N/A	80.562	6867000	Heat shock protein hsp90-like protein
CTHT_0040560	G0SA06	#N/A	#N/A	#N/A	80.599	6865500	YTH domain-containing protein
CTHT_0031410	G0S4L3	#N/A	#N/A	#N/A	16.619	6828600	Mitochondrial 60S ribosomal protein l19-like protein	nuclear-transcribed mRNA catabolic process, no-go decay [GO:0070966]; nuclear-transcribed mRNA catabolic process, non-stop decay [GO:0070481]; RNA surveillance [GO:0071025]
CTHT_0062910	G0SE91	#N/A	#N/A	#N/A	120.995	6707800	Eliminates the production of nonsense-containing-like protein	organelle organization [GO:0006996]
CTHT_0052900	G0SDT2	#N/A	#N/A	#N/A	59.836	6683200	Importin subunit alpha	fructose 6-phosphate metabolic process [GO:0006002]
CTHT_0032460	G0S570	#N/A	#N/A	#N/A	48.974	6544300	60S ribosomal protein L3-like protein	lipid catabolic process [GO:0016042]; triglyceride metabolic process [GO:0006641]
CTHT_0001410	G0RZ20	#N/A	#N/A	#N/A	27.63	6524400	37S ribosomal protein S25, mitochondrial	translation [GO:0006412]
CTHT_0000230	G0RXS6	#N/A	#N/A	#N/A	86.249	6514100	Eukaryotic translation initiation factor 3 subunit B, eIF3b (Eukaryotic translation initiation factor 3 90 kDa subunit homolog, eIF3 p90) (Translation initiation factor eIF3, p90 subunit homolog)
CTHT_0051970	G0SDJ1	#N/A	#N/A	#N/A	22.463	6464400	Putative ribosomal protein
CTHT_0047710	G0SAT5	#N/A	#N/A	#N/A	25.306	6461800	Putative mitochondrial peroxiredoxin prx1 protein
CTHT_0046010	G0S9I5	#N/A	#N/A	#N/A	52.06	6453400	Tubulin gamma chain	cell cycle [GO:0007049]; cell division [GO:0051301]; pseudouridine synthesis [GO:0001522]; rRNA processing [GO:0006364]
CTHT_0017820	G0S2N0	#N/A	#N/A	#N/A	16.21	6444500	Uncharacterized protein
CTHT_0009980	G0S0G9	#N/A	#N/A	#N/A	42.605	6414500	Mitochondrial 60S ribosomal protein rml2-like protein
CTHT_0041060	G0SA55	#N/A	#N/A	#N/A	32.565	6362100	Putative sequence-specific DNA binding protein	adenine salvage [GO:0006168]; AMP salvage [GO:0044209]; purine ribonucleoside salvage [GO:0006166]
CTHT_0005690	G0RY75	#N/A	#N/A	#N/A	55.303	6356200	Ribosomal protein s5-like protein	protein phosphorylation [GO:0006468]
CTHT_0037990	G0S891	#N/A	#N/A	#N/A	294.946	6340800	THO complex subunit 2
CTHT_0008510	G0S027	#N/A	#N/A	#N/A	99.614	6314000	Plasma membrane ATPase, EC 7.1.2.1	formation of cytoplasmic translation initiation complex [GO:0001732]
CTHT_0022630	G0S4F5	#N/A	#N/A	#N/A	12.856	6312300	54S ribosomal protein L31, mitochondrial
CTHT_0051990	G0SDJ3	#N/A	#N/A	#N/A	40.742	6261800	Eukaryotic translation initiation factor 3 subunit F, eIF3f
CTHT_0032490	G0S573	#N/A	#N/A	#N/A	54.807	6249800	Putative rRNA binding protein	translation [GO:0006412]
CTHT_0006540	G0RYF8	#N/A	#N/A	#N/A	35.066	6210600	Ribosomal protein S15-like protein	maintenance of protein location in cell cortex [GO:0032065]
CTHT_0029240	G0S836	#N/A	#N/A	#N/A	13.736	6151800	Ribosomal protein s13-like protein
CTHT_0061360	G0SFA5	#N/A	#N/A	#N/A	57.532	6129600	3-hydroxyisobutyryl-CoA hydrolase-like protein
CTHT_0015940	G0S245	#N/A	#N/A	#N/A	11.925	6114200	Putative ribosomal protein	mitochondrial electron transport, cytochrome c to oxygen [GO:0006123]
CTHT_0056790	G0SCD1	Rrp46	#N/A	90S/pre-40S/pre-60S	27.952	6060900	RNase_PH domain-containing protein	RNA catabolic process [GO:0006401]
CTHT_0025830	G0S683	Tif6	#N/A	pre-60S	26.448	6060500	Eukaryotic translation initiation factor 6, eIF-6
CTHT_0055370	G0SBZ8	#N/A	#N/A	#N/A	25.326	6043900	Peptidyl-prolyl cis-trans isomerase, PPIase, EC 5.2.1.8
CTHT_0047130	G0S9T7	#N/A	#N/A	#N/A	39.783	6031100	Uncharacterized protein
CTHT_0036540	G0S7E2	#N/A	#N/A	#N/A	43.917	5945600	R3H-assoc domain-containing protein
CTHT_0058500	G0SCV4	#N/A	#N/A	#N/A	26.24	5902300	Uncharacterized protein
CTHT_0050360	G0SD09	#N/A	#N/A	#N/A	37.019	5888900	Fructose-bisphosphate aldolase, FBP aldolase, EC 4.1.2.13	cell wall macromolecule catabolic process [GO:0016998]; cytolysis [GO:0019835]; defense response to bacterium [GO:0042742]; peptidoglycan catabolic process [GO:0009253]
CTHT_0006820	G0RYI5	#N/A	#N/A	#N/A	50.385	5721700	RuvB-like helicase, EC 3.6.4.12	citrate metabolic process [GO:0006101]
CTHT_0014470	G0S1Q8	#N/A	#N/A	#N/A	19.691	5702500	ATP synthase subunit d, mitochondrial
CTHT_0069380	G0SHB1	#N/A	#N/A	#N/A	123.147	5685500	Eukaryotic translation initiation factor 3 subunit A, eIF3a (Eukaryotic translation initiation factor 3 110 kDa subunit homolog, eIF3 p110) (Translation initiation factor eIF3, p110 subunit homolog)
CTHT_0013550	G0S1G8	#N/A	#N/A	#N/A	32.219	5685100	Uncharacterized protein
CTHT_0014550	G0S1R6	#N/A	#N/A	#N/A	66.416	5664200	Uncharacterized protein
CTHT_0007620	G0RYR5	#N/A	#N/A	#N/A	10.374	5626800	Mitochondrial ribosomal protein s19-like protein
CTHT_0065730	G0SGB5	#N/A	#N/A	#N/A	49.184	5574800	Elongation factor Tu
CTHT_0009610	G0S0D3	#N/A	#N/A	#N/A	55.384	5548600	Dihydrolipoamide acetyltransferase component of pyruvate dehydrogenase complex, EC 2.3.1.-	fatty acid metabolic process [GO:0006631]
CTHT_0026930	G0S6U7	#N/A	#N/A	#N/A	54.483	5465900	Eukaryotic translation initiation f...	translation [GO:0006412]
CTHT_0016320	G0S283	#N/A	#N/A	#N/A	47.144	5424200	26S protease regulatory subunit 6B-...	mitochondrial translation [GO:0032543]; RNA processing [GO:0006396]
CTHT_0020060	G0S384	#N/A	#N/A	#N/A	21.638	5344300	Uncharacterized protein	translation [GO:0006412]
CTHT_0042390	G0SAI3	#N/A	#N/A	#N/A	34.082	5343600	Ribosomal protein S7-like protein
CTHT_0019100	G0S2Z7	#N/A	#N/A	#N/A	27.734	5260700	Eukaryotic translation initiation f...	organelle organization [GO:0006996]
CTHT_0022330	G0S428	#N/A	#N/A	#N/A	32.606	5253500	HABP4_PAI-RBP1 domain-containing protein	formation of cytoplasmic translation initiation complex [GO:0001732]
CTHT_0068820	G0SH60	#N/A	#N/A	#N/A	50.966	5223300	26S protease regulatory subunit 4-like protein	branched-chain amino acid catabolic process [GO:0009083]
CTHT_0037120	G0S7Q0	#N/A	#N/A	#N/A	17.817	5159700	37S ribosomal protein S12-like protein	ribosomal large subunit assembly [GO:0000027]
CTHT_0057900	G0SCN9	#N/A	#N/A	#N/A	42.647	5110400	Pru domain-containing protein
CTHT_0057340	G0SCI4	#N/A	#N/A	#N/A	44.389	5106500	Uncharacterized protein	protein modification by small protein conjugation or removal [GO:0070647]
CTHT_0003360	G0RZL3	#N/A	#N/A	#N/A	27.206	5071100	ATP synthase subunit 4	acetyl-CoA biosynthetic process from pyruvate [GO:0006086]
CTHT_0016220	G0S273	Kre33	#N/A	90S/pre-40S	119.633	5046800	RNA cytidine acetyltransferase, EC 2.3.1.-(18S rRNA cytosine acetyltransferase)	translation [GO:0006412]
CTHT_0054470	G0SBR1	#N/A	#N/A	#N/A	48.653	4831400	26S protease regulatory subunit 7-like protein
CTHT_0005480	#N/A	#N/A	#N/A	#N/A	#N/A	4758000	#N/A	polyamine biosynthetic process [GO:0006596]
CTHT_0057250	G0SCH5	#N/A	#N/A	#N/A	53.734	4735300	Uncharacterized protein
CTHT_0016380	G0S289	Rrp6	#N/A	90S/pre-40S/pre-60S	97.111	4659600	Exosome complex exonuclease rrp6-like protein
CTHT_0008720	G0S047	#N/A	#N/A	#N/A	92.836	4633800	KH domain-containing protein	maturation of LSU-rRNA [GO:0000470]; ribosomal large subunit assembly [GO:0000027]
CTHT_0052210	G0SDL5	#N/A	#N/A	#N/A	19.833	4570800	Uncharacterized protein	ribosome biogenesis [GO:0042254]
CTHT_0013430	G0S1F7	#N/A	#N/A	#N/A	98.668	4520100	Probable endonuclease LCL3	'de novo' pyrimidine nucleobase biosynthetic process [GO:0006207]; glutamine metabolic process [GO:0006541]
CTHT_0003750	G0RZQ0	#N/A	#N/A	#N/A	43.917	4519700	26S protease subunit RPT4 (26S protease subunit SUG2)-like protein	methylation [GO:0032259]
CTHT_0025710	G0S619	#N/A	#N/A	#N/A	79.941	4498200	E3 ubiquitin protein ligase, EC 2.3.2.27	rRNA processing [GO:0006364]
CTHT_0048280	G0SAY9	Emg1	#N/A	90S/pre-40S	27.9	4396300	Uncharacterized protein	protein phosphorylation [GO:0006468]; ribosome biogenesis [GO:0042254]
CTHT_0067870	G0SGX1	#N/A	#N/A	#N/A	35.598	4208100	Mitochondrial 40S ribosomal protein S9-like protein	amino acid metabolic process [GO:0006520]
CTHT_0034440	G0S6C7	#N/A	#N/A	#N/A	39.071	4163600	Uncharacterized protein	translation [GO:0006412]
CTHT_0008640	G0S040	#N/A	#N/A	#N/A	22.795	4149800	L51_S25_CI-B8 domain-containing protein	intracellular protein transport [GO:0006886]; vesicle-mediated transport [GO:0016192]
CTHT_0055800	G0SC38	#N/A	#N/A	#N/A	42.9	4136800	Isocitrate dehydrogenase [NAD] subunit, mitochondrial
CTHT_0007940	G0RZX2	#N/A	#N/A	#N/A	44.734	4071700	Non-specific serine/threonine protein kinase, EC 2.7.11.1	phosphorylation [GO:0016310]
CTHT_0039040	G0S3V7	Krr1	#N/A	90S/pre-40S	37.423	4036700	KRR1 small subunit processome compo...	RNA processing [GO:0006396]
CTHT_0061600	G0SFC9	#N/A	#N/A	#N/A	27.724	4030400	Protein FYV4, mitochondrial	nucleocytoplasmic transport [GO:0006913]; protein transport [GO:0015031]
CTHT_0000630	G0RYU7	#N/A	#N/A	#N/A	75.998	4029100	Tryptophan synthase, EC 4.2.1.20	mitochondrial translation [GO:0032543]
CTHT_0046100	G0S9J4	#N/A	#N/A	#N/A	23.135	4020800	Putative poly(A) binding protein
CTHT_0005000	G0RY10	#N/A	#N/A	#N/A	38.672	4017500	Coproporphyrinogen oxidase, EC 1.3.3.3
CTHT_0044210	G0S917	#N/A	#N/A	#N/A	88.229	3982600	Putative elongation factor	methionine biosynthetic process [GO:0009086]; methylation [GO:0032259]
CTHT_0013420	G0S1F6	#N/A	#N/A	#N/A	34.8	3962100	Transaldolase, EC 2.2.1.2
CTHT_0007240	G0RYM7	#N/A	#N/A	#N/A	57.443	3941100	Mitochondrial ubiquinol-cytochrome-C reductase complex core protein 2-like protein
CTHT_0054420	G0SBQ6	#N/A	#N/A	#N/A	22.467	3868700	Putative ribosomal protein	citrate metabolic process [GO:0006101]
CTHT_0041440	G0SA93	#N/A	#N/A	#N/A	14.642	3806000	Putative membrane bound hemoprotein
CTHT_0065070	G0SG53	#N/A	#N/A	#N/A	70.721	3799600	ATP-dependent RNA helicase DED1	maturation of 5.8S rRNA from tricistronic rRNA transcript (SSU-rRNA, 5.8S rRNA, LSU-rRNA) [GO:0000466]; maturation of LSU-rRNA from tricistronic rRNA transcript (SSU-rRNA, 5.8S rRNA, LSU-rRNA) [GO:0000463]
CTHT_0072650	G0SFZ0	#N/A	#N/A	#N/A	47.229	3791500	Protein DOM34 homolog, EC 3.1.-.-
CTHT_0059440	G0SER5	#N/A	#N/A	#N/A	87.686	3738000	Uncharacterized protein	proton motive force-driven ATP synthesis [GO:0015986]
CTHT_0014530	G0S1R4	#N/A	#N/A	#N/A	103.083	3683800	ATP-dependent 6-phosphofructokinase, ATP-PFK, Phosphofructokinase, EC 2.7.1.11(Phosphohexokinase)	nucleobase-containing compound metabolic process [GO:0006139]; organonitrogen compound metabolic process [GO:1901564]
CTHT_0024190	G0S5B2	#N/A	#N/A	#N/A	95.663	3683300	PNPLA domain-containing protein	nitrogen compound metabolic process [GO:0006807]
CTHT_0055350	G0SBZ6	RpL42	#N/A	RpL proteins	12.011	3655100	60S ribosomal protein L44-like protein
CTHT_0004810	G0RXZ2	#N/A	#N/A	#N/A	24.69	3602600	Putative GTP-binding protein	rRNA processing [GO:0006364]
CTHT_0028920	G0S7V2	#N/A	#N/A	#N/A	56.83	3519200	Putative ribosomal protein
CTHT_0036130	G0S7A2	#N/A	#N/A	#N/A	61.448	3513700	T-complex protein 1 subunit alpha (CCT-alpha)	formation of cytoplasmic translation initiation complex [GO:0001732]
CTHT_0066610	G0SGK0	Cbf5	#N/A	90S/pre-40S/pre-60S	53.313	3490100	H/ACA ribonucleoprotein complex subunit CBF5, EC 5.4.99.- (Centromere-binding factor 5) (Centromere/microtubule-binding protein CBF5) (H/ACA snoRNP protein CBF5) (Small nucleolar RNP protein CBF5)	nuclear-transcribed mRNA catabolic process, nonsense-mediated decay [GO:0000184]; rRNA processing [GO:0006364]
CTHT_0014920	G0S1V1	#N/A	#N/A	#N/A	124.723	3442800	Uncharacterized protein	cell cycle [GO:0007049]; GDP-mannose biosynthetic process [GO:0009298]
CTHT_0041260	G0SA75	#N/A	#N/A	#N/A	34.293	3403200	Uncharacterized protein	ribosome biogenesis [GO:0042254]
CTHT_0058720	G0SCX6	#N/A	#N/A	#N/A	23.886	3391700	Adenine phosphoribosyltransferase, EC 2.4.2.7
CTHT_0048470	G0SB08	#N/A	#N/A	#N/A	41.04	3371100	Mitogen-activated protein kinase, EC 2.7.11.24
CTHT_0029000	G0S813	#N/A	#N/A	#N/A	86.293	3366300	Uncharacterized protein
CTHT_0045890	G0S9H3	#N/A	#N/A	#N/A	39.172	3344000	Eukaryotic translation initiation factor 3 subunit I, eIF3i (Eukaryotic translation initiation factor 3 39 kDa subunit homolog, eIF-3 39 kDa subunit homolog)	rRNA processing [GO:0006364]
CTHT_0040990	G0SA48	#N/A	#N/A	#N/A	54.559	3318400	SRP40_C domain-containing protein	translation [GO:0006412]
CTHT_0026160	G0S6B5	#N/A	#N/A	#N/A	59.236	3264000	T-complex protein 1 subunit theta-like protein	one-carbon metabolic process [GO:0006730]
CTHT_0062090	G0SE17	#N/A	#N/A	#N/A	39.85	3259300	Mitochondrial ribosomal protein l7-like protein	rRNA processing [GO:0006364]
CTHT_0011800	G0S0Z6	#N/A	#N/A	#N/A	190.939	3212300	PH domain-containing protein	translation [GO:0006412]
CTHT_0036520	G0S7E0	#N/A	#N/A	#N/A	25.12	3154100	Cytochrome b-c1 complex subunit Rie...
CTHT_0026410	G0S6J2	#N/A	#N/A	#N/A	29.872	3109900	CCHC-type domain-containing protein	DNA-templated transcription [GO:0006351]
CTHT_0001220	G0RZ05	#N/A	#N/A	#N/A	18.244	3079000	Cytochrome-C oxidase-like protein	negative regulation of translation [GO:0017148]
CTHT_0061050	G0SF74	#N/A	#N/A	#N/A	51.058	3070700	Putative pab1-binding protein
CTHT_0054700	G0SBT3	#N/A	#N/A	#N/A	21.347	3069300	Uncharacterized protein
CTHT_0013310	G0S1E5	#N/A	#N/A	#N/A	47.322	3047000	Isovaleryl-CoA dehydrogenase-like protein	cellular response to oxidative stress [GO:0034599]; chaperone-mediated protein complex assembly [GO:0051131]; oxidation-dependent protein catabolic process [GO:0070407]; protein quality control for misfolded or incompletely synthesized proteins [GO:0006515]
CTHT_0066360	G0SGH6	#N/A	#N/A	#N/A	15.719	3025200	Glutathione S-transferase-like protein	protein phosphorylation [GO:0006468]
CTHT_0004310	G0RZV2	#N/A	#N/A	#N/A	27.945	2991200	Lysozyme, EC 3.2.1.17
CTHT_0008530	G0S029	#N/A	#N/A	#N/A	52.578	2976000	Citrate synthase	DNA-templated transcription [GO:0006351]
CTHT_0034790	G0S6G0	#N/A	#N/A	#N/A	36.604	2973500	Uncharacterized protein
CTHT_0002430	G0RZC0	#N/A	#N/A	#N/A	61.534	2920100	T-complex protein 1 subunit gamma	cell redox homeostasis [GO:0045454]
CTHT_0048960	G0SB55	#N/A	#N/A	#N/A	78.375	2884500	Uncharacterized protein	CTP biosynthetic process [GO:0006241]; GTP biosynthetic process [GO:0006183]; nucleoside diphosphate phosphorylation [GO:0006165]; UTP biosynthetic process [GO:0006228]
CTHT_0044220	G0S918	#N/A	#N/A	#N/A	60.107	2866000	T-complex protein 1 subunit epsilon (CCT-epsilon)
CTHT_0028470	G0S7Q7	#N/A	#N/A	#N/A	65.929	2865600	Putative asparagine-rich protein	cellular lipid metabolic process [GO:0044255]; lipid biosynthetic process [GO:0008610]
CTHT_0056350	G0SC89	#N/A	#N/A	#N/A	25.037	2831300	Uncharacterized protein	ribosome biogenesis [GO:0042254]
CTHT_0029120	G0S824	#N/A	#N/A	#N/A	33.999	2790700	3-hydroxybutyryl-CoA dehydrogenase-like protein	protein catabolic process [GO:0030163]
CTHT_0056440	G0SC97	#N/A	#N/A	#N/A	27.368	2744600	Uncharacterized protein	glycolytic process [GO:0006096]
CTHT_0050320	G0SCV2	#N/A	#N/A	#N/A	59.561	2715700	Ribonuclease III-like protein	fatty acid biosynthetic process [GO:0006633]
CTHT_0069890	G0SHG0	#N/A	#N/A	#N/A	34.587	2702600	Putative ribosomal protein
CTHT_0054410	G0SBQ5	#N/A	#N/A	#N/A	26.95	2684800	Putative 14-3-3 protein	tricarboxylic acid cycle [GO:0006099]
CTHT_0061810	G0SFF0	#N/A	#N/A	#N/A	77.84	2629000	Putative sorting protein	translation [GO:0006412]
CTHT_0031570	G0S4M8	#N/A	#N/A	#N/A	63.008	2595800	Eukaryotic translation initiation factor 3 subunit H, eIF3h
CTHT_0043530	G0S8V2	#N/A	#N/A	#N/A	56.803	2589300	2-oxoisovalerate dehydrogenase subu...	mitochondrial phosphate ion transmembrane transport [GO:1990547]
CTHT_0025680	G0S616	Mrt4	#N/A	90S/pre-40S/pre-60S	30.48	2529100	Ribosome assembly factor mrt4 (mRNA turnover protein 4)	glucose metabolic process [GO:0006006]; glycolytic process [GO:0006096]
CTHT_0015970	G0S248	#N/A	#N/A	#N/A	53.509	2516300	ATP citrate synthase	translation [GO:0006412]
CTHT_0016670	G0S2B7	#N/A	#N/A	#N/A	16.44	2505800	Putative ubiquitin protein	fatty acid biosynthetic process [GO:0006633]
CTHT_0006350	G0RYE0	#N/A	#N/A	#N/A	41.425	2498900	Pyruvate dehydrogenase E1 component subunit beta, EC 1.2.4.1	mRNA transport [GO:0051028]; protein transport [GO:0015031]
CTHT_0010900	G0S0Q8	#N/A	#N/A	#N/A	43.634	2497700	Putative RNA binding protein	microtubule-based process [GO:0007017]
CTHT_0062570	G0SE62	#N/A	#N/A	#N/A	33.746	2497300	Spermidine synthase-like protein
CTHT_0022720	G0S4G4	#N/A	#N/A	#N/A	102.784	2494500	Putative heat shock protein	fructose 2,6-bisphosphate metabolic process [GO:0006003]; fructose metabolic process [GO:0006000]
CTHT_0061110	G0SF80	Rpf2	#N/A	pre-60S	39.853	2433000	Ribosome production factor 2 homolog(Ribosome biogenesis protein RPF2 homolog)	#N/A
CTHT_0063460	G0SEE5	Nhp2	#N/A	90S/pre-40S/pre-60S	32.115	2401600	Ribonucloprotein
CTHT_0034460	G0S6C8	#N/A	#N/A	#N/A	49.766	2385900	Carbamoyl-phosphate synthase (glutamine-hydrolyzing), EC 6.3.5.5	unsaturated fatty acid biosynthetic process [GO:0006636]
CTHT_0062290	G0SE37	#N/A	#N/A	#N/A	40.842	2365600	Uncharacterized protein
CTHT_0013100	G0S1C4	Lrp1	#N/A	90S/pre-40S/pre-60S	20.164	2350600	Exosome complex protein	translation [GO:0006412]
CTHT_0027970	G0S7F6	#N/A	#N/A	#N/A	49.628	2344900	Glutamate dehydrogenase
CTHT_0018890	G0S2Y0	#N/A	#N/A	#N/A	123.34	2341900	Putative 40S ribosomal protein	regulation of protein catabolic process [GO:0042176]
CTHT_0008760	G0S051	#N/A	#N/A	#N/A	33.427	2314000	Vesicular-fusion protein sec17-like protein	protein deubiquitination [GO:0016579]; ubiquitin-dependent protein catabolic process [GO:0006511]
CTHT_0054460	G0SBR0	#N/A	#N/A	#N/A	59.394	2310500	T-complex protein 1 subunit delta	#N/A
CTHT_0013820	G0S1J5	#N/A	#N/A	#N/A	53.052	2299400	Protein-serine/threonine kinase, EC 2.7.11.-	regulation of protein catabolic process [GO:0042176]
CTHT_0053970	G0SBL1	#N/A	#N/A	#N/A	24.39	2296300	GTP-binding nuclear protein	acetyl-CoA biosynthetic process from pyruvate [GO:0006086]
CTHT_0045060	G0S998	#N/A	#N/A	#N/A	45.215	2285000	MRP-S28 domain-containing protein	positive regulation of GTPase activity [GO:0043547]
CTHT_0019120	G0S2Z9	#N/A	#N/A	#N/A	59.439	2256800	Uncharacterized protein
CTHT_0024360	G0S5C9	#N/A	#N/A	#N/A	36.192	2248000	Uncharacterized protein
CTHT_0023250	G0S4R4	#N/A	#N/A	#N/A	86.888	2235700	5-methyltetrahydropteroyltriglutama...
CTHT_0072220	G0SFV0	#N/A	#N/A	#N/A	39.819	2233000	Uncharacterized protein	intracellular protein transport [GO:0006886]
CTHT_0027570	G0S763	#N/A	#N/A	#N/A	16.636	2153000	Uncharacterized protein	translation [GO:0006412]
CTHT_0010810	G0S0Q0	#N/A	#N/A	#N/A	52.335	2117500	Citrate synthase	rRNA processing [GO:0006364]
CTHT_0038060	G0S898	#N/A	#N/A	#N/A	50.85	2115500	Uncharacterized protein	mitochondrial electron transport, ubiquinol to cytochrome c [GO:0006122]
CTHT_0061460	G0SFB5	Ytm1	#N/A	pre-60S	52.939	2095000	Ribosome biogenesis protein YTM1
CTHT_0000220	G0RXS5	#N/A	#N/A	#N/A	57.042	2077800	CCT-beta	protein phosphorylation [GO:0006468]
CTHT_0058350	G0SCT4	#N/A	#N/A	#N/A	21.392	2072900	ATP synthase-like protein
CTHT_0053140	G0SDV6	#N/A	#N/A	#N/A	110.91	2071100	Uridine nucleosidase-like protein
CTHT_0002190	G0RZ97	#N/A	#N/A	#N/A	29.001	2068600	Urease accessory protein ureG-like protein	protein glycosylation [GO:0006486]
CTHT_0031100	G0S487	Esf2	#N/A	90S/pre-40S	38.919	2064100	18S rRNA factor 2
CTHT_0074050	G0SI07	#N/A	#N/A	#N/A	29.887	2056000	Uncharacterized protein	spliceosomal snRNP assembly [GO:0000387]
CTHT_0054340	G0SBP8	#N/A	#N/A	#N/A	66.4	2051700	Eukaryotic translation initiation factor 3 subunit M, eIF3m
CTHT_0042260	G0SAH0	#N/A	#N/A	#N/A	40.062	2040500	Mannose-1-phosphate guanyltransferase, EC 2.7.7.13 (GDP-mannose pyrophosphorylase) (GTP-mannose-1-phosphate guanylyltransferase)	pseudouridine synthesis [GO:0001522]; rRNA processing [GO:0006364]
CTHT_0030040	G0S8I8	#N/A	#N/A	#N/A	157.747	2037800	Mitochondrial GTPase 2-like protein
CTHT_0011130	G0S0T1	#N/A	#N/A	#N/A	70.463	2030400	F-box domain-containing protein	tryptophanyl-tRNA aminoacylation [GO:0006436]
CTHT_0024670	G0S5L4	#N/A	#N/A	#N/A	48.191	2025500	AB hydrolase-1 domain-containing protein
CTHT_0014010	G0S1L3	#N/A	#N/A	#N/A	123.713	2010600	Uncharacterized protein	malate metabolic process [GO:0006108]; tricarboxylic acid cycle [GO:0006099]
CTHT_0043870	G0S8Y4	Utp14	#N/A	90S/pre-40S	104.553	1999400	Uncharacterized protein
CTHT_0000620	G0RYU6	#N/A	#N/A	#N/A	26.712	1996900	Uncharacterized protein	protein insertion into ER membrane [GO:0045048]
CTHT_0031560	G0S4M7	#N/A	#N/A	#N/A	49.483	1993000	Adenosylhomocysteinase, EC 3.3.1.1	proteolysis [GO:0006508]
CTHT_0037620	G0S802	Dbp4	#N/A	90S/pre-40S	91.592	1970600	RNA helicase	protein glycosylation [GO:0006486]; translation [GO:0006412]
CTHT_0069760	G0SHE7	#N/A	#N/A	#N/A	19.831	1966200	Uncharacterized protein
CTHT_0024940	G0S5N9	#N/A	#N/A	#N/A	31.92	1960500	Ribosomal protein L1-like protein	protein import into nucleus [GO:0006606]
CTHT_0071740	G0SFQ6	#N/A	#N/A	#N/A	130.462	1943200	Zinc finger domain-containing protein	ribosome biogenesis [GO:0042254]
CTHT_0042750	G0SAL9	#N/A	#N/A	#N/A	245.557	1935000	Uncharacterized protein
CTHT_0048730	G0SB34	#N/A	#N/A	#N/A	43.941	1900300	26S proteasome regulatory subunit rpn9-like protein	long-chain fatty acid biosynthetic process [GO:0042759]
CTHT_0018870	G0S2X8	#N/A	#N/A	#N/A	62.935	1892400	T-complex protein 1 subunit eta	DNA-templated transcription initiation [GO:0006352]
CTHT_0029520	G0S8D7	#N/A	#N/A	#N/A	125.849	1879600	Lon protease homolog, mitochondrial, EC 3.4.21.53	translation [GO:0006412]
CTHT_0028110	G0S7H0	#N/A	#N/A	#N/A	63.002	1871400	Serine/threonine-protein kinase-like protein	maturation of 5.8S rRNA from tricistronic rRNA transcript (SSU-rRNA, 5.8S rRNA, LSU-rRNA) [GO:0000466]; maturation of LSU-rRNA from tricistronic rRNA transcript (SSU-rRNA, 5.8S rRNA, LSU-rRNA) [GO:0000463]
CTHT_0044010	G0S8Z7	#N/A	#N/A	#N/A	54.564	1836900	26S proteasome regulatory subunit-like protein
CTHT_0033930	G0S625	#N/A	#N/A	#N/A	17.65	1823700	DNA-directed RNA polymerases I, II, and III subunit RPABC3
CTHT_0043510	G0S8V0	#N/A	#N/A	#N/A	84.69	1810100	Uncharacterized protein	tricarboxylic acid cycle [GO:0006099]
CTHT_0048590	G0SB20	#N/A	#N/A	#N/A	54.202	1804700	Dihydrolipoyl dehydrogenase, EC 1.8.1.4	mitochondrial pyruvate transmembrane transport [GO:0006850]
CTHT_0064950	G0SG41	#N/A	#N/A	#N/A	16.902	1776800	Nucleoside diphosphate kinase, EC 2.7.4.6	amino acid metabolic process [GO:0006520]; biosynthetic process [GO:0009058]
CTHT_0023110	G0S4Q0	#N/A	#N/A	#N/A	109.767	1719400	Uncharacterized protein	formation of cytoplasmic translation initiation complex [GO:0001732]
CTHT_0032630	G0S586	#N/A	#N/A	#N/A	38.427	1711800	Fatty acid hydroxylase domain-containing protein
CTHT_0029660	G0S8F1	Nog1	#N/A	pre-60S	75.499	1710100	Nucleolar GTP-binding protein 1	peptidyl-arginine N-methylation [GO:0035246]; phosphorylation [GO:0016310]
CTHT_0034780	G0S6F9	#N/A	#N/A	#N/A	50.95	1699800	26S proteasome regulatory subunit-like protein
CTHT_0037370	G0S7X8	#N/A	#N/A	#N/A	44.67	1670800	Phosphoglycerate kinase	#N/A
CTHT_0019510	G0S335	#N/A	#N/A	#N/A	78.862	1653100	Uncharacterized protein
CTHT_0002640	G0RZE1	#N/A	#N/A	#N/A	10.623	1612200	Uncharacterized protein	proteolysis [GO:0006508]
CTHT_0054850	G0SBU7	#N/A	#N/A	#N/A	32.186	1585000	Succinate dehydrogenase [ubiquinone] iron-sulfur subunit, mitochondrial, EC 1.3.5.1	rRNA processing [GO:0006364]
CTHT_0028910	G0S7V1	#N/A	#N/A	#N/A	36.75	1582400	Putative ribosomal protein	rRNA processing [GO:0006364]
CTHT_0055580	G0SC18	#N/A	#N/A	#N/A	37.776	1570600	26S proteasome regulatory subunit rpn11-like protein	acetyl-CoA biosynthetic process from pyruvate [GO:0006086]
CTHT_0005820	G0RY88	#N/A	#N/A	#N/A	31.379	1570200	Putative mitochondrial phosphate carrier protein	rRNA processing [GO:0006364]
CTHT_0035430	G0S6S5	#N/A	#N/A	#N/A	28.904	1557300	Uncharacterized protein
CTHT_0037750	G0S867	#N/A	#N/A	#N/A	235.175	1499700	Malonyltransferase-like protein	mitochondrial translation [GO:0032543]
CTHT_0035480	G0S6T0	#N/A	#N/A	#N/A	32.671	1489200	Nucleoporin POM33 (Nuclear pore protein POM33) (Pore membrane protein of 33 kDa)	intracellular protein transport [GO:0006886]; vesicle-mediated transport [GO:0016192]
CTHT_0058240	G0SCS3	#N/A	#N/A	#N/A	12.626	1484900	Dynein light chain	translation [GO:0006412]
CTHT_0061230	G0SF92	#N/A	#N/A	#N/A	44.569	1484800	Putative GTP binding protein	tricarboxylic acid cycle [GO:0006099]
CTHT_0008350	G0S011	#N/A	#N/A	#N/A	75.841	1483500	6-phosphofructo-2-kinase 1-like protein	protein folding [GO:0006457]
CTHT_0029500	G0S862	#N/A	#N/A	#N/A	54.17	1479200	Acyl-CoA desaturase, EC 1.14.19.1
CTHT_0059020	G0SD05	Noc2	#N/A	pre-60S	89.616	1471000	Putative NOC2 family protein
CTHT_0014020	G0S1L4	#N/A	#N/A	#N/A	56.791	1465900	26S proteasome regulatory subunit rpn5-like protein	nucleocytoplasmic transport [GO:0006913]
CTHT_0033320	G0S5K9	#N/A	#N/A	#N/A	100.664	1454600	26S proteasome regulatory subunit RPN1	organelle organization [GO:0006996]
CTHT_0061210	G0SF90	#N/A	#N/A	#N/A	138.004	1440300	Ubiquitinyl hydrolase 1, EC 3.4.19.12	protein folding [GO:0006457]; response to heat [GO:0009408]
CTHT_0048270	G0SAY8	#N/A	#N/A	#N/A	#N/A	1431100	#N/A
CTHT_0016490	G0S2A0	#N/A	#N/A	#N/A	64.018	1426000	26S proteasome regulatory subunit-like protein
CTHT_0069820	G0SHF3	#N/A	#N/A	#N/A	45.481	1422500	Pyruvate dehydrogenase E1 component subunit alpha, EC 1.2.4.1	lipid metabolic process [GO:0006629]
CTHT_0044990	G0S991	#N/A	#N/A	#N/A	125.275	1416500	Uncharacterized protein	mRNA processing [GO:0006397]; mRNA transport [GO:0051028]; regulation of translation [GO:0006417]
CTHT_0056300	G0SC84	#N/A	#N/A	#N/A	56.609	1415300	Uncharacterized protein	rescue of stalled ribosome [GO:0072344]; ribosome-associated ubiquitin-dependent protein catabolic process [GO:1990116]
CTHT_0006000	G0RYA5	#N/A	#N/A	#N/A	11.922	1414300	Uncharacterized protein
CTHT_0018170	G0S2R3	#N/A	#N/A	#N/A	184.65	1395600	26S proteasome regulatory subunit rpn2-like protein
CTHT_0056450	G0SC98	#N/A	#N/A	#N/A	58.771	1391700	Inner membrane translocase subunit ...
CTHT_0072180	G0SFU6	#N/A	#N/A	#N/A	34.686	1388200	Ribosomal_L18e/L15P domain-containing protein	translation [GO:0006412]
CTHT_0004820	G0RXZ3	Brx1	#N/A	pre-60S	36.413	1387600	Brix domain-containing protein	rRNA processing [GO:0006364]
CTHT_0063540	G0SEF3	#N/A	#N/A	#N/A	15.017	1385400	Cytochrome b-c1 complex subunit 7
CTHT_0051090	G0SDA6	#N/A	#N/A	#N/A	55.807	1383900	MAP kinase kinase-like protein
CTHT_0011060	G0S0S4	#N/A	#N/A	#N/A	18.89	1378300	NTP_transf_9 domain-containing prot...	rRNA processing [GO:0006364]
CTHT_0042520	G0SAJ6	Bfr2	#N/A	90S/pre-40S	68.944	1369100	Protein BFR2	#N/A
CTHT_0030470	G0S3S5	#N/A	#N/A	#N/A	27.61	1354300	Dolichol-phosphate mannosyltransfer...	#N/A
CTHT_0014650	G0S1S6	#N/A	#N/A	#N/A	58.029	1344800	Uncharacterized protein	proteolysis [GO:0006508]
CTHT_0004870	G0RXZ7	#N/A	#N/A	#N/A	71.843	1314100	Uncharacterized protein	mitochondrial translation [GO:0032543]
CTHT_0027550	G0S761	Nop10	#N/A	90S/pre-40S/pre-60S	12.235	1311500	H/ACA ribonucleoprotein complex subunit NOP10 (Nucleolar protein 10) (Nucleolar protein family A member 3) (snoRNP protein NOP10)	phosphorylation [GO:0016310]; regulation of transcription by RNA polymerase II [GO:0006357]
CTHT_0060210	G0SEZ2	#N/A	#N/A	#N/A	24.604	1305700	60S ribosomal protein l37, mitochondrial (Yml37)-like protein
CTHT_0022500	G0S4E2	#N/A	#N/A	#N/A	79.582	1305100	Tryptophan--tRNA ligase, EC 6.1.1.2(Tryptophanyl-tRNA synthetase)	secondary metabolite biosynthetic process [GO:0044550]; ubiquinone biosynthetic process [GO:0006744]
CTHT_0044100	G0S906	#N/A	#N/A	#N/A	139.689	1298200	Putative SCP160 protein
CTHT_0032190	G0S4Z3	#N/A	#N/A	#N/A	35.392	1293800	Malate dehydrogenase, EC 1.1.1.37	malate metabolic process [GO:0006108]; tricarboxylic acid cycle [GO:0006099]
CTHT_0061710	G0SFE0	#N/A	#N/A	#N/A	37.422	1277900	ATPase GET3, EC 3.6.-.- (Arsenical pump-driving ATPase) (Arsenite-stimulated ATPase) (Golgi to ER traffic protein 3) (Guided entry of tail-anchored proteins 3)	vesicle-mediated transport [GO:0016192]
CTHT_0046830	G0S9R3	#N/A	#N/A	#N/A	28.747	1269500	Uncharacterized protein
CTHT_0010790	G0S0P8	#N/A	#N/A	#N/A	30.169	1257800	Putative short-chain protein	DNA-templated transcription [GO:0006351]
CTHT_0012280	G0S143	#N/A	#N/A	#N/A	96.162	1253100	Importin N-terminal domain-containing protein	lysine biosynthetic process via aminoadipic acid [GO:0019878]
CTHT_0030540	G0S3T2	Dim2	#N/A	90S/pre-40S	28.677	1236600	Pre-rRNA-processing protein PNO1	translational elongation [GO:0006414]
CTHT_0059510	G0SES2	#N/A	#N/A	#N/A	35.773	1224400	Putative cytochrome c protein
CTHT_0037740	G0S866	#N/A	#N/A	#N/A	204.83	1223600	Fatty acid synthase subunit alpha, EC 1.1.1.100, EC 2.3.1.41, EC 2.3.1.86	intracellular protein transport [GO:0006886]
CTHT_0041910	G0SAD7	#N/A	#N/A	#N/A	53.225	1223500	DNA-dependent RNA polymerase I subunit a43-like protein
CTHT_0050500	G0SD22	#N/A	#N/A	#N/A	48.741	1221500	Mitochondrial 60S ribosomal protein L2-like protein
CTHT_0057570	G0SCK6	Erb1	#N/A	pre-60S	90.721	1217200	Ribosome biogenesis protein ERB1 (Eukaryotic ribosome biogenesis protein 1)	translation [GO:0006412]
CTHT_0026130	G0S6B2	#N/A	#N/A	#N/A	44.368	1213700	MRP-L46 domain-containing protein	mRNA processing [GO:0006397]
CTHT_0006480	G0RYF2	#N/A	#N/A	#N/A	49.761	1213500	Uncharacterized protein	proteolysis [GO:0006508]
CTHT_0005390	G0RY46	#N/A	#N/A	#N/A	96.019	1200400	Succinate--CoA ligase [ADP-forming] subunit beta, mitochondrial, EC 6.2.1.5 (Succinyl-CoA synthetase beta chain, SCS-beta)	protein phosphorylation [GO:0006468]
CTHT_0014330	G0S1P4	#N/A	#N/A	#N/A	16.734	1194700	Mitochondrial pyruvate carrier	protein transport [GO:0015031]; small GTPase mediated signal transduction [GO:0007264]
CTHT_0000600	G0RYU4	#N/A	#N/A	#N/A	46.369	1189500	Aspartate aminotransferase, EC 2.6.1.1
CTHT_0020050	G0S383	#N/A	#N/A	#N/A	50.924	1179500	Eukaryotic translation initiation factor 3 subunit E, eIF3e
CTHT_0031430	G0S4L5	#N/A	#N/A	#N/A	25.542	1177200	Alternative oxidase	'de novo' pyrimidine nucleobase biosynthetic process [GO:0006207]; 'de novo' UMP biosynthetic process [GO:0044205]; glutamine metabolic process [GO:0006541]
CTHT_0070630	G0SHN1	Kri1	#N/A	90S/pre-40S	80.959	1176200	Kri1_C domain-containing protein	cytoplasmic translational elongation [GO:0002182]
CTHT_0041430	P9WF02	#N/A	#N/A	#N/A	#N/A	1150400	#N/A
CTHT_0057550	G0SCK4	#N/A	#N/A	#N/A	33.391	1142100	Uncharacterized protein	glycine biosynthetic process from serine [GO:0019264]; methylation [GO:0032259]; tetrahydrofolate interconversion [GO:0035999]
CTHT_0049010	G0SB60	#N/A	#N/A	#N/A	31.205	1138800	26S proteasome regulatory subunit rpn12-like protein	ribosome biogenesis [GO:0042254]
CTHT_0062900	G0SE90	Imp4	#N/A	90S/pre-40S	34.158	1136600	Putative U3 small nucleolar ribonucleoprotein	translation [GO:0006412]
CTHT_0063870	G0SEI5	Utp15	#N/A	90S/pre-40S	60.441	1130200	UTP15_C domain-containing protein	translation [GO:0006412]
CTHT_0032020	G0S4X6	#N/A	#N/A	#N/A	48.721	1128100	Acetyltransferase component of pyruvate dehydrogenase complex, EC 2.3.1.12	rRNA processing [GO:0006364]
CTHT_0009080	G0S081	Nsa2	#N/A	pre-60S	29.662	1119200	Ribosome biogenesis protein NSA2 homolog
CTHT_0003450	G0RZM1	#N/A	#N/A	#N/A	49.203	1118700	Zinc finger domain-containing protein	carboxylic acid metabolic process [GO:0019752]
CTHT_0031280	G0S4K0	#N/A	#N/A	#N/A	22.516	1110100	Uncharacterized protein	ubiquitin-dependent protein catabolic process [GO:0006511]
CTHT_0012100	G0S125	#N/A	#N/A	#N/A	100.953	1108100	Coatomer subunit gamma
CTHT_0013790	G0S1J2	#N/A	#N/A	#N/A	27.741	1062900	Ribosomal_L16 domain-containing protein
CTHT_0033640	G0S5U4	#N/A	#N/A	#N/A	41.362	1059100	Isocitrate dehydrogenase [NAD] subunit, mitochondrial	phosphorylation [GO:0016310]
CTHT_0053590	G0SBH4	#N/A	#N/A	#N/A	63.91	1048600	Uncharacterized protein
CTHT_0047090	G0S9T4	#N/A	#N/A	#N/A	168.584	1033900	Uncharacterized protein	mRNA catabolic process [GO:0006402]
CTHT_0026550	G0S6K6	#N/A	#N/A	#N/A	27.05	996880	Ran-specific GTPase-activating protein 1-like protein	microtubule nucleation [GO:0007020]
CTHT_0028070	G0S7G6	#N/A	#N/A	#N/A	182.217	993450	Putative myosin MYO2 protein	mitochondrial gene expression [GO:0140053]
CTHT_0026990	G0S6V3	#N/A	#N/A	#N/A	46.958	976740	Uncharacterized protein	ribosome biogenesis [GO:0042254]
CTHT_0001700	G0RZ49	#N/A	#N/A	#N/A	39.197	969420	Putative GTP binding protein	cellular response to oxidative stress [GO:0034599]
CTHT_0005900	G0RY95	#N/A	#N/A	#N/A	47.999	969200	PCI domain-containing protein
CTHT_0015950	G0S246	#N/A	#N/A	#N/A	72.233	962920	ATP citrate synthase, EC 2.3.3.8
CTHT_0042990	G0SAP2	#N/A	#N/A	#N/A	83.921	959930	Polyadenylate-binding protein, PABP	arginine biosynthetic process [GO:0006526]; phenylalanyl-tRNA aminoacylation [GO:0006432]
CTHT_0037220	G0S7W4	#N/A	#N/A	#N/A	96.801	958810	E3 ubiquitin-protein ligase listerin, EC 2.3.2.27 (RING-type E3 ubiquitin transferase listerin)	mRNA polyadenylation [GO:0006378]
CTHT_0059350	G0SEQ7	#N/A	#N/A	#N/A	43.488	951720	V-type proton ATPase subunit C	sterol biosynthetic process [GO:0016126]
CTHT_0025970	G0S697	#N/A	#N/A	#N/A	56.488	949660	Uncharacterized protein
CTHT_0033470	G0S5S7	#N/A	#N/A	#N/A	29.529	939740	J domain-containing protein	maturation of 5.8S rRNA from tricistronic rRNA transcript (SSU-rRNA, 5.8S rRNA, LSU-rRNA) [GO:0000466]; maturation of LSU-rRNA from tricistronic rRNA transcript (SSU-rRNA, 5.8S rRNA, LSU-rRNA) [GO:0000463]
CTHT_0071380	G0SFM5	#N/A	#N/A	#N/A	21.018	934590	Ribosomal protein L23-like protein	cap-dependent translational initiation [GO:0002191]; cellular response to DNA damage stimulus [GO:0006974]; formation of cytoplasmic translation initiation complex [GO:0001732]
CTHT_0039400	G0S497	Rlp24	#N/A	pre-60S	26.375	923270	Ribosome biogenesis protein RLP24	translation [GO:0006412]
CTHT_0033890	G0S621	#N/A	#N/A	#N/A	19.655	922920	Vacuolar ATP synthase subunit d-like protein	D-gluconate metabolic process [GO:0019521]; pentose-phosphate shunt [GO:0006098]
CTHT_0024640	G0S5L1	Utp10	#N/A	90S/pre-40S	198.279	903690	U3 small nucleolar RNA-associated protein 10	RNA catabolic process [GO:0006401]; RNA processing [GO:0006396]
CTHT_0008980	#N/A	#N/A	#N/A	#N/A	#N/A	890770	#N/A	protein transport [GO:0015031]
CTHT_0016370	G0S288	#N/A	#N/A	#N/A	42.912	887580	Aspartic-type endopeptidase-like protein
CTHT_0068300	G0SH12	#N/A	#N/A	#N/A	27.035	884420	Uncharacterized protein	nuclear-transcribed mRNA catabolic process, deadenylation-dependent decay [GO:0000288]
CTHT_0023360	G0S4S5	#N/A	#N/A	#N/A	128.501	882040	Uncharacterized protein	rRNA processing [GO:0006364]
CTHT_0057100	G0SCG2	#N/A	#N/A	#N/A	47.13	880690	Ubiquinone biosynthesis monooxygenase-like protein
CTHT_0071080	G0SFJ7	#N/A	#N/A	#N/A	43.053	879730	Uncharacterized protein
CTHT_0070260	G0SHJ7	#N/A	#N/A	#N/A	34.353	874840	Malate dehydrogenase
CTHT_0014800	G0S1U0	#N/A	#N/A	#N/A	13.169	864720	V-SNARE coiled-coil homology domain-containing protein	carbohydrate metabolic process [GO:0005975]
CTHT_0070220	G0SHJ3	#N/A	#N/A	#N/A	68.237	864270	Putative transcriptional repressor protein	tricarboxylic acid cycle [GO:0006099]
CTHT_0054520	G0SBR6	#N/A	#N/A	#N/A	138.932	859260	DNA-directed RNA polymerase subunit beta, EC 2.7.7.6
CTHT_0060440	G0SF14	#N/A	#N/A	#N/A	43.379	850820	Saccharopine dehydrogenase [NAD(+), L-lysine-forming], SDH, EC 1.5.1.7 (Lysine--2-oxoglutarate reductase)	protein catabolic process [GO:0030163]; proteolysis [GO:0006508]
CTHT_0000890	G0RYX2	Utp5	#N/A	90S/pre-40S	44.608	841470	Utp12 domain-containing protein	protein phosphorylation [GO:0006468]
CTHT_0010000	G0S0H1	#N/A	#N/A	#N/A	206.09	839910	Enzyme regulator-like protein	formation of cytoplasmic translation initiation complex [GO:0001732]
CTHT_0037520	G0S7Z2	Lcp5	#N/A	90S/pre-40S	42.547	818290	U3 small nucleolar ribonucleoprotein protein lcp5-like protein
CTHT_0022690	G0S4G1	#N/A	#N/A	#N/A	33.964	810120	NADH-cytochrome b5 reductase, EC 1.6.2.2
CTHT_0054220	G0SBN6	#N/A	#N/A	#N/A	43.982	809830	Uncharacterized protein
CTHT_0055060	G0SBW8	#N/A	#N/A	#N/A	56.875	802040	Mitochondrial processing peptidase ...
CTHT_0035130	G0S6P6	#N/A	#N/A	#N/A	70.979	800290	Serine/threonine protein kinase-lik...
CTHT_0029670	G0S8F2	#N/A	#N/A	#N/A	51.589	798370	Rab GDP dissociation inhibitor	DNA-templated transcription [GO:0006351]
CTHT_0024120	G0S5A5	#N/A	#N/A	#N/A	40.322	798060	Putative GTP-binding protein
CTHT_0005850	G0RY90	#N/A	#N/A	#N/A	23.374	797300	ATP synthase subunit 5, mitochondrial	actin cytoskeleton organization [GO:0030036]; cell division [GO:0051301]
CTHT_0032600	G0S583	#N/A	#N/A	#N/A	248.313	783780	Uncharacterized protein	phospholipid transport [GO:0015914]
CTHT_0073810	G0SHY4	#N/A	#N/A	#N/A	23.784	783430	Uncharacterized protein	protein phosphorylation [GO:0006468]; signal transduction [GO:0007165]
CTHT_0047070	G0S9T2	#N/A	#N/A	#N/A	58.193	782360	Serine hydroxymethyltransferase, EC 2.1.2.1	COPII-coated vesicle budding [GO:0090114]; intracellular protein transport [GO:0006886]
CTHT_0059330	G0SEQ5	Noc1	#N/A	pre-60S	114.781	780700	Ribosome biogenesis protein NOC1 (Nucleolar complex protein 1)	#N/A
CTHT_0044060	G0S902	Enp2	#N/A	90S/pre-40S	75.714	777550	Ribosome biogenesis protein ENP2	translation [GO:0006412]
CTHT_0055530	G0SC13	#N/A	#N/A	#N/A	34.169	777190	L-lactate dehydrogenase
CTHT_0059300	G0SD84	#N/A	#N/A	#N/A	32.287	775810	Proteasome subunit alpha type
CTHT_0059920	G0SEW3	Nug1	#N/A	pre-60S	61.385	771390	Putative GTP binding protein	carnitine biosynthetic process [GO:0045329]
CTHT_0038600	G0S8M4	#N/A	#N/A	#N/A	38.549	766580	Reticulon-like protein
CTHT_0044420	G0S938	#N/A	#N/A	#N/A	39.714	758670	Casein kinase II subunit beta, CK II beta	rRNA processing [GO:0006364]
CTHT_0024870	G0S5N2	#N/A	#N/A	#N/A	31.578	752870	Epimerase domain-containing protein
CTHT_0025800	G0S680	#N/A	#N/A	#N/A	60.974	752480	Poly(A)-specific ribonuclease	endoplasmic reticulum to Golgi vesicle-mediated transport [GO:0006888]; intracellular protein transport [GO:0006886]
CTHT_0029590	G0S8E4	#N/A	#N/A	#N/A	114.599	744780	Spindle pole body component	response to nitrosative stress [GO:0051409]
CTHT_0035570	G0S6Z3	#N/A	#N/A	#N/A	75.375	735580	ATPase synthesis protein 25
CTHT_0030650	G0S445	Bms1	#N/A	90S/pre-40S	133.942	730690	Bms1-type G domain-containing prote...	rRNA processing [GO:0006364]
CTHT_0054130	G0SBM7	#N/A	#N/A	#N/A	39.697	702630	Peroxidase, EC 1.11.1.-
CTHT_0027120	G0S6W6	#N/A	#N/A	#N/A	19.912	702210	Putative ADP-ribosylation factor	protein deubiquitination [GO:0016579]; ubiquitin-dependent protein catabolic process [GO:0006511]
CTHT_0041040	G0SA53	#N/A	#N/A	#N/A	83.027	692100	Uncharacterized protein
CTHT_0016030	G0S254	#N/A	#N/A	#N/A	111.268	689410	Citrulline--aspartate ligase, EC 6.1.1.20, EC 6.3.4.5 (Phenylalanyl-tRNA synthetase)	response to oxidative stress [GO:0006979]
CTHT_0016880	G0S2D8	#N/A	#N/A	#N/A	122.6	686040	Putative mRNA 3'-end protein	chromatin remodeling [GO:0006338]
CTHT_0062240	G0SE32	#N/A	#N/A	#N/A	27.025	679730	C-8 sterol isomerase, EC 5.-.-.- (Delta-8--delta-7 sterol isomerase)	regulation of DNA-templated transcription [GO:0006355]
CTHT_0034160	G0S647	#N/A	#N/A	#N/A	74.75	672750	Uncharacterized protein	#N/A
CTHT_0073720	G0SHX6	Nop7	#N/A	pre-60S	77.057	668520	Pescadillo homolog (Nucleolar protein 7 homolog)	microtubule-based process [GO:0007017]
CTHT_0003590	G0RZN4	#N/A	#N/A	#N/A	164.552	667420	Eukaryotic translation initiation factor 3 subunit D, eIF3d	regulation of GTPase activity [GO:0043087]; signal transduction [GO:0007165]
CTHT_0060270	G0SEZ8	#N/A	#N/A	#N/A	57.802	667410	6-phosphogluconate dehydrogenase, decarboxylating, EC 1.1.1.44	protein phosphorylation [GO:0006468]
CTHT_0069570	G0SHC8	#N/A	#N/A	#N/A	52.284	667190	Plug_translocon domain-containing protein	protein phosphorylation [GO:0006468]
CTHT_0068740	G0SH54	#N/A	#N/A	#N/A	69.443	666990	Putative ABC transporter protein	regulation of transcription by RNA polymerase II [GO:0006357]
CTHT_0042620	G0SAK6	#N/A	#N/A	#N/A	79.14	665430	Eukaryotic peptide chain release factor GTP-binding subunit (ERF-3) (ERF2) (Polypeptide release factor 3) (Translation release factor 3)
CTHT_0035970	G0S732	Ssf1	#N/A	pre-60S	54.149	661040	Brix domain-containing protein
CTHT_0068290	G0SH11	#N/A	#N/A	#N/A	64.792	658840	Putative vacuolar protein sorting-associated protein
CTHT_0007790	G0RYT1	#N/A	#N/A	#N/A	11.074	651900	Uncharacterized protein
CTHT_0070440	G0SHL3	#N/A	#N/A	#N/A	56.472	650560	Uncharacterized protein	rRNA processing [GO:0006364]
CTHT_0017250	G0S2H5	#N/A	#N/A	#N/A	93.529	647850	Phosphoketolase-like protein	ribosome biogenesis [GO:0042254]
CTHT_0068800	G0SH58	#N/A	#N/A	#N/A	34.866	646680	Succinate--CoA ligase [ADP-forming] subunit alpha, mitochondrial, EC 6.2.1.5 (Succinyl-CoA synthetase subunit alpha, SCS-alpha)	conidium formation [GO:0048315]
CTHT_0023380	G0S4S7	Arx1	#N/A	pre-60S	45.607	645530	Putative curved DNA-binding protein	translation [GO:0006412]
CTHT_0007690	G0RYS1	#N/A	#N/A	#N/A	43.499	631530	26S protease regulatory subunit 8-like protein	rRNA processing [GO:0006364]
CTHT_0030560	G0S3T4	#N/A	#N/A	#N/A	30.793	621970	Eukaryotic translation initiation factor 3 subunit J, eIF3j (Eukaryotic translation initiation factor 3 30 kDa subunit homolog, eIF-3 30 kDa subunit homolog)
CTHT_0055100	G0SBX1	Nug2	#N/A	pre-60S	70.202	617190	Nucleolar GTP-binding protein 2
CTHT_0005020	G0RY12	#N/A	#N/A	#N/A	39.273	615430	26S proteasome regulatory subunit-like protein
CTHT_0041250	G0SA74	#N/A	#N/A	#N/A	85.419	611600	Uncharacterized protein	cellular nitrogen compound biosynthetic process [GO:0044271]
CTHT_0070680	G0SFG0	Dbp8	#N/A	90S/pre-40S	67.481	610410	Uncharacterized protein	protein phosphorylation [GO:0006468]
CTHT_0045510	G0S9E0	#N/A	#N/A	#N/A	145.168	609670	DNA-directed RNA polymerase subunit beta, EC 2.7.7.6
CTHT_0061240	G0SF93	#N/A	#N/A	#N/A	100.708	607940	Periodic tryptophan protein 2-like protein	UDP-glucose metabolic process [GO:0006011]
CTHT_0028150	G0S7H4	#N/A	#N/A	#N/A	206.43	601490	Cytokinesis protein sepa-like protein	ribosome biogenesis [GO:0042254]; RNA processing [GO:0006396]
CTHT_0069630	G0SHD4	#N/A	#N/A	#N/A	200.644	600500	P-type phospholipid transporter, EC 7.6.2.1
CTHT_0022860	G0S4H6	#N/A	#N/A	#N/A	100.063	599700	MAPKK kinase-like protein
CTHT_0066370	G0SGH7	#N/A	#N/A	#N/A	86.132	599440	Protein transport protein SEC23	L-lysine catabolic process to acetyl-CoA via saccharopine [GO:0033512]; tricarboxylic acid cycle [GO:0006099]
CTHT_0065990	G0SGE1	#N/A	#N/A	#N/A	23.05	587270	Rab small monomeric GTPase-like protein	ribosome biogenesis [GO:0042254]
CTHT_0041710	G0SAB8	#N/A	#N/A	#N/A	45.827	569870	Prohibitin-like protein	positive regulation of translational elongation [GO:0045901]; positive regulation of translational termination [GO:0045905]
CTHT_0007260	G0RYM9	#N/A	#N/A	#N/A	33.256	561840	Uncharacterized protein
CTHT_0065530	G0SG95	Utp13	#N/A	90S/pre-40S	100.305	561710	Utp13 domain-containing protein	microtubule-based process [GO:0007017]
CTHT_0071410	G0SFM8	#N/A	#N/A	#N/A	53.906	547910	Uncharacterized protein
CTHT_0048450	G0SB06	#N/A	#N/A	#N/A	102.515	545740	Protein transport protein SEC24	secondary metabolite biosynthetic process [GO:0044550]
CTHT_0058780	G0SCY1	#N/A	#N/A	#N/A	47.697	541450	Nitric oxide dioxygenase, EC 1.14.12.17	mRNA catabolic process [GO:0006402]
CTHT_0071490	G0SFN5	Mak11	#N/A	pre-60S	56.966	539840	Uncharacterized protein
CTHT_0071780	P0CT47	Utp8	#N/A	90S/pre-40S	102.299	534710	Uncharacterized protein CTHT_0071780
CTHT_0067960	G0SGY0	#N/A	#N/A	#N/A	37.157	531030	Ubiquitin carboxyl-terminal hydrola...	propionate metabolic process, methylcitrate cycle [GO:0019679]
CTHT_0070620	G0SHN0	#N/A	#N/A	#N/A	25.696	526250	Vacuolar protein sorting-associated protein 21-like protein
CTHT_0019380	G0S322	#N/A	#N/A	#N/A	121.403	520170	Fatty acid oxygenase-like protein
CTHT_0060280	G0SEZ9	#N/A	#N/A	#N/A	81.292	517880	Uncharacterized protein	proteasomal protein catabolic process [GO:0010498]
CTHT_0069670	G0SHD8	#N/A	#N/A	#N/A	259.063	517480	WD40 repeat-containing protein	nucleosome assembly [GO:0006334]
CTHT_0072000	#N/A	#N/A	#N/A	#N/A	#N/A	516470	#N/A	chromatin organization [GO:0006325]; histone H3-K4 methylation [GO:0051568]
CTHT_0008840	G0S059	#N/A	#N/A	#N/A	297.718	514150	Putative GTPase activating protein	microtubule nucleation [GO:0007020]
CTHT_0057770	G0SCM6	#N/A	#N/A	#N/A	46.854	513440	Calcium/calmodulin-dependent protei...	isoleucine biosynthetic process [GO:0009097]; valine biosynthetic process [GO:0009099]
CTHT_0063880	G0SEI6	#N/A	#N/A	#N/A	46.839	511130	Mitogen-activated protein kinase, EC 2.7.11.24
CTHT_0054800	G0SBU3	#N/A	#N/A	#N/A	60.642	510730	Cyclin N-terminal domain-containing protein
CTHT_0026150	G0S6B4	#N/A	#N/A	#N/A	127.687	504450	von willebrand factor (VWF) type A domain-containing protein	biosynthetic process [GO:0009058]; L-alanine catabolic process [GO:0042853]
CTHT_0019540	G0S338	#N/A	#N/A	#N/A	115.776	501440	Trehalose synthase-like protein
CTHT_0000680	G0RYV2	#N/A	#N/A	#N/A	59.387	498790	Uncharacterized protein
CTHT_0036060	G0S795	Esf1	#N/A	90S/pre-40S	80.617	493070	NUC153 domain-containing protein	endoplasmic reticulum to Golgi vesicle-mediated transport [GO:0006888]; intracellular protein transport [GO:0006886]; protein localization to endoplasmic reticulum exit site [GO:0070973]
CTHT_0003370	G0RZL4	Noc4	#N/A	90S/pre-40S	63.239	490260	CBF domain-containing protein	protein refolding [GO:0042026]
CTHT_0030060	G0S3N8	#N/A	#N/A	#N/A	198.835	486640	Chitin synthase, EC 2.4.1.16	tricarboxylic acid cycle [GO:0006099]
CTHT_0023330	G0S4S2	Rpf1	#N/A	pre-60S	49.381	484340	Brix domain-containing protein	RNA processing [GO:0006396]
CTHT_0037110	G0S7P9	#N/A	#N/A	#N/A	47.662	481450	Acyl-CoA dehydrogenase-like protein	microtubule-based movement [GO:0007018]
CTHT_0069900	G0SHG1	#N/A	#N/A	#N/A	45.546	481340	Uncharacterized protein	G protein-coupled receptor signaling pathway [GO:0007186]
CTHT_0063970	G0SEJ5	#N/A	#N/A	#N/A	49.013	470800	Mannose-1-phosphate guanyltransferase(GDP-mannose pyrophosphorylase) (GTP-mannose-1-phosphate guanylyltransferase)	endoplasmic reticulum-plasma membrane tethering [GO:0061817]; lipid transport [GO:0006869]; metabolic process [GO:0008152]
CTHT_0015900	G0S241	#N/A	#N/A	#N/A	33.892	469120	Uncharacterized protein	microtubule nucleation [GO:0007020]
CTHT_0053750	G0SBJ0	#N/A	#N/A	#N/A	66.937	464770	UTP--glucose-1-phosphate uridylyltransferase, EC 2.7.7.9 (UDP-glucose pyrophosphorylase)
CTHT_0072950	G0SHQ0	Nop2	#N/A	pre-60S	83.517	463920	RNA methyltransferase nop2-like protein	regulation of gene expression [GO:0010468]
CTHT_0030170	G0S3P9	#N/A	#N/A	#N/A	75.757	458410	AMP-binding domain-containing protein
CTHT_0067860	G0SGX0	#N/A	#N/A	#N/A	46.883	458170	Elongation factor 1-gamma-like protein
CTHT_0048180	G0SAX9	#N/A	#N/A	#N/A	45.925	457580	Dihydrolipoyllysine-residue succinyltransferase, EC 2.3.1.61	methylation [GO:0032259]; translation [GO:0006412]
CTHT_0057260	G0SCH6	Rrs1	#N/A	pre-60S	22.777	456030	Ribosome biogenesis regulatory protein	translation [GO:0006412]
CTHT_0014000	G0S1L2	#N/A	#N/A	#N/A	58.409	455530	Putative woronin body protein	arginine biosynthetic process [GO:0006526]; NAD biosynthetic process [GO:0009435]
CTHT_0017880	G0S2N6	#N/A	#N/A	#N/A	58.18	453640	Pyruvate kinase, EC 2.7.1.40
CTHT_0054370	G0SBQ1	#N/A	#N/A	#N/A	55.888	450570	Protein-synthesizing GTPase, EC 3.6.5.3
CTHT_0053520	G0SDZ2	#N/A	#N/A	#N/A	76.99	442110	Uncharacterized protein	protein ubiquitination [GO:0016567]; rRNA processing [GO:0006364]
CTHT_0041220	G0SA71	#N/A	#N/A	#N/A	39.533	441560	Putative cell differentiation protein	mitochondrion organization [GO:0007005]
CTHT_0013170	G0S1D1	#N/A	#N/A	#N/A	62.125	440380	2-methylcitrate dehydratase-like protein	intracellular protein transport [GO:0006886]
CTHT_0057070	G0SCF9	#N/A	#N/A	#N/A	42.601	437760	DNA-directed RNA polymerases I and III subunit RPAC1	rRNA processing [GO:0006364]
CTHT_0014220	G0S1N3	#N/A	#N/A	#N/A	59.512	429340	PHD-type domain-containing protein	phosphate-containing compound metabolic process [GO:0006796]
CTHT_0010260	G0S0J7	#N/A	#N/A	#N/A	29.23	424880	Putative proteasome protein
CTHT_0017090	G0S2F9	#N/A	#N/A	#N/A	24.879	420700	Histone H1	proline catabolic process to glutamate [GO:0010133]
CTHT_0027870	G0S793	#N/A	#N/A	#N/A	144.964	416310	Histone-lysine N-methyltransferase, H3 lysine-4 specific, EC 2.1.1.354
CTHT_0063320	G0SED1	#N/A	#N/A	#N/A	145.275	411330	Putative spindle pole body component alp6 protein
CTHT_0008710	G0S046	#N/A	#N/A	#N/A	35.395	406450	Acetohydroxy-acid synthase small subunit
CTHT_0023700	G0S512	#N/A	#N/A	#N/A	69.598	403860	Uncharacterized protein	leucine biosynthetic process [GO:0009098]
CTHT_0053310	G0SDX2	#N/A	#N/A	#N/A	65.698	402230	Obg-like ATPase 1	inositol biosynthetic process [GO:0006021]; phospholipid biosynthetic process [GO:0008654]
CTHT_0044020	G0S8Z8	#N/A	#N/A	#N/A	53.96	399290	Alanine transaminase, EC 2.6.1.2
CTHT_0026380	G0S6I9	#N/A	#N/A	#N/A	67.733	397250	Uncharacterized protein
CTHT_0008770	G0S052	Rrp12	#N/A	90S/pre-40S	136.752	396700	NUC173 domain-containing protein	mRNA export from nucleus [GO:0006406]
CTHT_0048840	G0SB45	#N/A	#N/A	#N/A	82.739	389740	Aconitate hydratase, mitochondrial, Aconitase, EC 4.2.1.-
CTHT_0038920	G0S3U5	#N/A	#N/A	#N/A	497.621	386260	Dynein heavy chain, cytoplasmic	histone H3-K4 methylation [GO:0051568]
CTHT_0022920	G0S4I2	#N/A	#N/A	#N/A	40.774	377970	Uncharacterized protein	ribosome biogenesis [GO:0042254]; RNA processing [GO:0006396]
CTHT_0056130	G0SC68	#N/A	#N/A	#N/A	222.195	372110	Putative lipid-binding protein	cell division [GO:0051301]; protein phosphorylation [GO:0006468]
CTHT_0065630	G0SGA5	#N/A	#N/A	#N/A	102.7	371190	Spindle pole body component	negative regulation of gluconeogenesis [GO:0045721]
CTHT_0068500	G0SH31	#N/A	#N/A	#N/A	92.743	361790	CCR4-Not complex 3'-5'-exoribonuclease subunit Ccr4, EC 3.1.13.4 (Carbon catabolite repressor protein 4) (Cytoplasmic deadenylase) (Glucose-repressible alcohol dehydrogenase transcriptional effector)	rRNA processing [GO:0006364]
CTHT_0029840	G0S8G9	#N/A	#N/A	#N/A	125.348	361020	Eukaryotic translation initiation factor 5B, eIF-5B, EC 3.6.5.3 (Translation initiation factor IF-2)	glutamate catabolic process to 2-oxoglutarate [GO:0019551]
CTHT_0004500	G0RXW2	#N/A	#N/A	#N/A	100.037	359740	Uncharacterized protein
CTHT_0001040	G0RYY7	#N/A	#N/A	#N/A	104.731	352810	Uncharacterized protein	maturation of SSU-rRNA from tricistronic rRNA transcript (SSU-rRNA, 5.8S rRNA, LSU-rRNA) [GO:0000462]
CTHT_0014810	G0S1U1	#N/A	#N/A	#N/A	130.844	352800	Nicotinate-nucleotide diphosphorylase (carboxylating), EC 2.4.2.19 (Quinolinate phosphoribosyltransferase [decarboxylating])
CTHT_0073050	G0SHR0	#N/A	#N/A	#N/A	61.796	352700	Putative ER to golgi transport protein
CTHT_0046280	G0S9L1	#N/A	#N/A	#N/A	105.691	352640	AMPK1_CBM domain-containing protein	protein transport [GO:0015031]; SNARE complex disassembly [GO:0035494]
CTHT_0005890	G0RY94	Sof1	#N/A	90S/pre-40S	50.787	346810	DDB1- and CUL4-associated factor 13 (WD repeat and SOF domain-containing protein 1)
CTHT_0027310	G0S6Y4	#N/A	#N/A	#N/A	140.782	346500	Clustered mitochondria protein homo...	amino acid biosynthetic process [GO:0008652]; branched-chain amino acid biosynthetic process [GO:0009082]
CTHT_0058700	G0SCX4	#N/A	#N/A	#N/A	118.672	342400	Importin N-terminal domain-containing protein	biosynthetic process [GO:0009058]
CTHT_0000650	G0RYU9	Has1	#N/A	90S/pre-40S/pre-60S	62.068	341400	RNA helicase, EC 3.6.4.13	#N/A
CTHT_0054290	G0SBP3	#N/A	#N/A	#N/A	42.396	341060	Inorganic diphosphatase, EC 3.6.1.1
CTHT_0055150	G0SBX6	#N/A	#N/A	#N/A	38.158	338760	Homoisocitrate dehydrogenase-like protein	leucine biosynthetic process [GO:0009098]
CTHT_0060010	G0SEX2	#N/A	#N/A	#N/A	113.803	336070	L-glutamate gamma-semialdehyde dehydrogenase, EC 1.2.1.88 (L-glutamate gamma-semialdehyde dehydrogenase)
CTHT_0063570	G0SEF6	#N/A	#N/A	#N/A	41.502	330110	Putative cell wall protein
CTHT_0029880	G0S8H3	#N/A	#N/A	#N/A	84.499	323780	Uncharacterized protein
CTHT_0071550	G0SFP0	#N/A	#N/A	#N/A	170.961	318130	MIF4G domain-containing protein	mitochondrial genome maintenance [GO:0000002]
CTHT_0023800	G0S522	#N/A	#N/A	#N/A	122.914	312870	3-isopropylmalate dehydrogenase, EC 1.1.1.85
CTHT_0052500	G0SDP4	#N/A	#N/A	#N/A	60.105	306540	Inositol-3-phosphate synthase, EC 5.5.1.4
CTHT_0025200	G0S5W8	#N/A	#N/A	#N/A	35.297	304980	LysM domain-containing protein
CTHT_0022510	G0S4E3	Fcf2	#N/A	90S/pre-40S	22.526	304310	Fcf2 domain-containing protein
CTHT_0047760	G0SAT9	#N/A	#N/A	#N/A	66.824	304000	Putative WD repeat protein	gluconeogenesis [GO:0006094]; glycolytic process [GO:0006096]
CTHT_0038150	G0S8A7	#N/A	#N/A	#N/A	61.364	288050	Protein SSH4 (Protein ssh4)	5-phosphoribose 1-diphosphate biosynthetic process [GO:0006015]; fungal-type cell wall organization [GO:0031505]; nucleotide biosynthetic process [GO:0009165]; phosphorylation [GO:0016310]; ribonucleoside monophosphate biosynthetic process [GO:0009156]
CTHT_0009390	G0S0B1	Rcl1	#N/A	90S/pre-40S	43.348	284310	RNA 3'-terminal phosphate cyclase-like protein	positive regulation of kinase activity [GO:0033674]; regulation of translation [GO:0006417]; translation [GO:0006412]
CTHT_0041820	G0SAC8	#N/A	#N/A	#N/A	36.588	273530	Cell division control protein 2-lik...	small GTPase mediated signal transduction [GO:0007264]
CTHT_0051550	G0SDF0	#N/A	#N/A	#N/A	102.001	269820	Protein SSH4	acetate metabolic process [GO:0006083]
CTHT_0054250	G0SBN9	Utp18	#N/A	90S/pre-40S	68.956	268810	Uncharacterized protein	translation [GO:0006412]
CTHT_0027020	G0S6V6	#N/A	#N/A	#N/A	124.187	264470	NAD-specific glutamate dehydrogenase, EC 1.4.1.2	protein phosphorylation [GO:0006468]
CTHT_0071450	G0SFN1	#N/A	#N/A	#N/A	59.787	264340	Cyclopropane-fatty-acyl-phospholipi...	protein folding [GO:0006457]; response to heat [GO:0009408]
CTHT_0058380	G0SCT7	Utp4	#N/A	90S/pre-40S	97.563	262690	Uncharacterized protein
CTHT_0071850	G0SFR6	#N/A	#N/A	#N/A	57.488	255020	Uncharacterized protein
CTHT_0062690	G0SE70	#N/A	#N/A	#N/A	40.91	250490	Putative actin-related protein	ATP synthesis coupled electron transport [GO:0042773]
CTHT_0006660	G0RYH0	#N/A	#N/A	#N/A	97.12	250470	Vesicular-fusion protein SEC18, EC 3.6.4.6	protein phosphorylation [GO:0006468]
CTHT_0062930	G0SE93	#N/A	#N/A	#N/A	45.59	249910	Branched-chain-amino-acid aminotransferase, EC 2.6.1.42
CTHT_0004280	G0RZU9	#N/A	#N/A	#N/A	64.878	249230	Homoserine O-acetyltransferase-like protein	protein import into nucleus [GO:0006606]
CTHT_0043400	G0S8U1	#N/A	#N/A	#N/A	33.334	245560	NADH-ubiquinone oxidoreductase 30.4 kDa subunit-like protein	rRNA processing [GO:0006364]
CTHT_0012270	G0S142	#N/A	#N/A	#N/A	68.467	245490	Pyruvate carboxyltransferase domain-containing protein	7,8-dihydroneopterin 3'-triphosphate biosynthetic process [GO:0035998]; folic acid biosynthetic process [GO:0046656]; tetrahydrofolate biosynthetic process [GO:0046654]
CTHT_0014990	G0S1V7	#N/A	#N/A	#N/A	84.291	242130	Uncharacterized protein	cell wall organization [GO:0071555]; chitin biosynthetic process [GO:0006031]; conidium formation [GO:0048315]
CTHT_0003430	G0RZL9	Utp12	#N/A	90S/pre-40S	107.424	241190	Utp12 domain-containing protein	deadenylation-dependent decapping of nuclear-transcribed mRNA [GO:0000290]; positive regulation of catalytic activity [GO:0043085]
CTHT_0023060	G0S4P5	#N/A	#N/A	#N/A	48.863	229920	Eukaryotic peptide chain release factor subunit 1-like protein	intracellular protein transport [GO:0006886]; vesicle-mediated transport [GO:0016192]
CTHT_0022730	G0S4G5	#N/A	#N/A	#N/A	34.604	221360	Uncharacterized protein	tRNA splicing, via endonucleolytic cleavage and ligation [GO:0006388]
CTHT_0058290	G0SCS8	Utp17	#N/A	90S/pre-40S	104.922	218030	Uncharacterized protein	positive regulation of DNA-templated transcription, elongation [GO:0032786]
CTHT_0061820	G0SFF1	#N/A	#N/A	#N/A	87.645	217600	Uncharacterized protein	rRNA processing [GO:0006364]
CTHT_0069360	G0SHA9	#N/A	#N/A	#N/A	37.095	217520	Serine/threonine-protein phosphatase, EC 3.1.3.16
CTHT_0035120	G0S6P5	#N/A	#N/A	#N/A	61.585	216430	Glucose-6-phosphate isomerase, EC 5.3.1.9	metal ion transport [GO:0030001]; vacuolar transport [GO:0007034]
CTHT_0004740	G0RXY6	#N/A	#N/A	#N/A	47.192	214620	Ribose-phosphate diphosphokinase
CTHT_0006560	G0RYG0	#N/A	#N/A	#N/A	201.568	214550	Putative exchange factor	ubiquitin-dependent protein catabolic process [GO:0006511]
CTHT_0015140	G0S1X1	#N/A	#N/A	#N/A	174.203	210170	Acetyl-CoA hydrolase, EC 3.1.2.1 (Acetyl-CoA deacylase)	rRNA processing [GO:0006364]
CTHT_0041130	G0SA62	#N/A	#N/A	#N/A	95.953	208150	Non-specific serine/threonine protein kinase, EC 2.7.11.1	intracellular protein transport [GO:0006886]; vesicle-mediated transport [GO:0016192]
CTHT_0067190	G0SGQ5	#N/A	#N/A	#N/A	45.781	201870	Mitochondrial protein import protein mas5-like protein
CTHT_0026340	G0S6I5	#N/A	#N/A	#N/A	103.459	198160	Uncharacterized protein	actin filament organization [GO:0007015]
CTHT_0005960	G0RYA1	#N/A	#N/A	#N/A	82.055	197900	NADH-ubiquinone oxidoreductase-like protein	iron-sulfur cluster assembly [GO:0016226]
CTHT_0016150	G0S266	#N/A	#N/A	#N/A	52.233	196570	Calcium/calmodulin dependent protein kinase-like protein	intracellular protein transport [GO:0006886]; vesicle-mediated transport [GO:0016192]
CTHT_0006150	G0RYC0	#N/A	#N/A	#N/A	91.489	187180	Uncharacterized protein
CTHT_0048920	G0SB52	#N/A	#N/A	#N/A	124.899	183020	Importin N-terminal domain-containing protein	protein phosphorylation [GO:0006468]
CTHT_0037800	G0S872	Utp21	#N/A	90S/pre-40S	114.975	182430	Putative U3 snoRNP protein	RNA catabolic process [GO:0006401]
CTHT_0050480	G0SD20	#N/A	#N/A	#N/A	36.022	181450	GTP cyclohydrolase 1	protein transport [GO:0015031]; retrograde vesicle-mediated transport, Golgi to endoplasmic reticulum [GO:0006890]
CTHT_0051660	G0SDG1	#N/A	#N/A	#N/A	101.926	175020	Chitin synthase, EC 2.4.1.16
CTHT_0034860	G0S6G7	#N/A	#N/A	#N/A	107.053	174860	Coatomer subunit beta (Beta-coat protein)	protein phosphorylation [GO:0006468]
CTHT_0034810	G0S6G2	#N/A	#N/A	#N/A	95.394	173420	tRNA ligase, EC 6.5.1.3	prenylcysteine catabolic process [GO:0030328]
CTHT_0046030	G0S9I7	Mpp10	#N/A	90S/pre-40S	85.96	173200	Putative U3 small nucleolar ribonucleoprotein protein	#N/A
CTHT_0070970	G0SFI7	#N/A	#N/A	#N/A	71.316	172390	Coronin	gluconeogenesis [GO:0006094]; phosphorylation [GO:0016310]
CTHT_0049630	G0SBB5	#N/A	#N/A	#N/A	63.278	172140	Uncharacterized protein
CTHT_0055020	G0SBW4	#N/A	#N/A	#N/A	51.707	169180	Uncharacterized protein	fungal-type cell wall biogenesis [GO:0009272]; protein phosphorylation [GO:0006468]; signal transduction [GO:0007165]
CTHT_0039150	G0S3W8	#N/A	#N/A	#N/A	87.974	168640	Ubiquitin-protein ligase-like protein	protein phosphorylation [GO:0006468]
CTHT_0016900	G0S2E0	Utp22	#N/A	90S/pre-40S	130.923	167220	U3 small nucleolar RNA-associated protein 22
CTHT_0072960	G0SHQ1	#N/A	#N/A	#N/A	190.882	166140	Clathrin heavy chain	ubiquitin-dependent protein catabolic process via the N-end rule pathway [GO:0071596]
CTHT_0033170	G0S5J4	Enp1	#N/A	90S/pre-40S	54.248	165750	Uncharacterized protein
CTHT_0034130	G0S645	#N/A	#N/A	#N/A	58.072	162950	Adenylyl cyclase-associated protein	electron transport chain [GO:0022900]; tricarboxylic acid cycle [GO:0006099]
CTHT_0042510	G0SAJ5	#N/A	#N/A	#N/A	32.814	160540	Putative nucleotide binding protein	nucleotide metabolic process [GO:0009117]
CTHT_0019150	G0S302	#N/A	#N/A	#N/A	82.387	158410	AP complex subunit beta
CTHT_0071570	G0SFP2	#N/A	#N/A	#N/A	86.576	156270	Uncharacterized protein	intracellular protein transport [GO:0006886]
CTHT_0070670	G0SHN5	#N/A	#N/A	#N/A	74.721	155280	Protein kinase domain-containing protein
CTHT_0026330	G0S6I4	#N/A	#N/A	#N/A	56.595	146310	Coatomer subunit delta
CTHT_0064050	G0SEK3	#N/A	#N/A	#N/A	30.159	146070	Uncharacterized protein
CTHT_0071600	G0SFP5	#N/A	#N/A	#N/A	112.605	144260	Serine-threonine protein kinase-lik...
CTHT_0019130	G0S300	#N/A	#N/A	#N/A	154.662	133210	Oxidoreductase-like protein	DNA-templated transcription [GO:0006351]
CTHT_0044390	G0S935	#N/A	#N/A	#N/A	66.091	132970	Phosphoenolpyruvate carboxykinase (...
CTHT_0022820	G0S4H3	Utp3	#N/A	90S/pre-40S	73.083	132940	Sas10 domain-containing protein
CTHT_0037100	G0S7P8	#N/A	#N/A	#N/A	128.784	132940	Protein kinase C, EC 2.7.11.13
CTHT_0066920	G0SGN0	#N/A	#N/A	#N/A	157.288	132160	Protein kinase domain-containing protein	intracellular protein transport [GO:0006886]
CTHT_0058250	G0SCS4	#N/A	#N/A	#N/A	78.057	130650	E3 ubiquitin-protein ligase	ATP metabolic process [GO:0046034]
CTHT_0057970	G0SCP6	#N/A	#N/A	#N/A	71.322	129830	Succinate dehydrogenase [ubiquinone] flavoprotein subunit, mitochondrial, EC 1.3.5.1	rRNA processing [GO:0006364]
CTHT_0066780	G0SGL7	#N/A	#N/A	#N/A	74.958	129460	Transketolase	amino acid biosynthetic process [GO:0008652]; branched-chain amino acid biosynthetic process [GO:0009082]
CTHT_0002090	G0RZ87	#N/A	#N/A	#N/A	112.243	127750	Pumilio domain-containing protein	protein export from nucleus [GO:0006611]; tRNA processing [GO:0008033]
CTHT_0009750	G0S0E6	#N/A	#N/A	#N/A	36.974	127700	Vacuolar protein sorting-associated protein 26-like protein
CTHT_0009680	G0S0E0	#N/A	#N/A	#N/A	149.303	125140	PH domain-containing protein	mRNA transport [GO:0051028]
CTHT_0048520	G0SB13	#N/A	#N/A	#N/A	72.705	119780	Uncharacterized protein
CTHT_0028380	G0S7J6	#N/A	#N/A	#N/A	147.306	118580	Chromo domain-containing protein	cAMP biosynthetic process [GO:0006171]; intracellular signal transduction [GO:0035556]
CTHT_0013540	G0S1G7	#N/A	#N/A	#N/A	110.015	115970	Uncharacterized protein	endoplasmic reticulum to Golgi vesicle-mediated transport [GO:0006888]; intracellular protein transport [GO:0006886]
CTHT_0002960	G0RZH3	#N/A	#N/A	#N/A	191.671	111380	DNA-directed RNA polymerase subunit
CTHT_0054180	G0SBN2	#N/A	#N/A	#N/A	51.844	111130	Uncharacterized protein	fatty acid biosynthetic process [GO:0006633]; malonyl-CoA biosynthetic process [GO:2001295]
CTHT_0027820	G0S788	#N/A	#N/A	#N/A	34.434	111100	Putative GTP binding protein	intermembrane lipid transfer [GO:0120009]
CTHT_0036850	G0S7M4	#N/A	#N/A	#N/A	113.607	106750	Importin N-terminal domain-containing protein
CTHT_0005300	G0RY39	#N/A	#N/A	#N/A	56.871	104580	Vacuolar proton pump subunit B, V-ATPase subunit B (Vacuolar proton pump subunit B)	mRNA transport [GO:0051028]; protein transport [GO:0015031]
CTHT_0065050	G0SG51	Rrp9	#N/A	90S/pre-40S	69.496	103060	Uncharacterized protein
CTHT_0042870	G0SAN1	#N/A	#N/A	#N/A	46.113	101870	Branched-chain-amino-acid aminotransferase, EC 2.6.1.42
CTHT_0002400	G0RZB7	#N/A	#N/A	#N/A	119.873	100960	CRM1_C domain-containing protein
CTHT_0058070	G0SCQ6	#N/A	#N/A	#N/A	88.653	99778	Putative heat shock protein	gluconeogenesis [GO:0006094]; pyruvate metabolic process [GO:0006090]
CTHT_0059630	G0SET4	Mex67	#N/A	pre-60S	71.514	99469	Putative mRNA export protein
CTHT_0056990	G0SCF1	#N/A	#N/A	#N/A	76.363	97227	Putative dynein intermediate chain protein
CTHT_0056850	G0SCD7	#N/A	#N/A	#N/A	245.848	92453	Adenylate cyclase, EC 4.6.1.1 (ATP pyrophosphate-lyase) (Adenylyl cyclase)
CTHT_0049000	G0SB59	#N/A	#N/A	#N/A	135.981	84619	Coatomer subunit alpha
CTHT_0029580	G0S8E3	#N/A	#N/A	#N/A	109.782	84428	KH RNA-binding domain-containing protein
CTHT_0021690	G0S3L5	#N/A	#N/A	#N/A	258.352	81862	Acetyl-CoA carboxylase-like protein	cellular response to stimulus [GO:0051716]; chromatin organization [GO:0006325]; phosphorylation [GO:0016310]
CTHT_0020450	G0S3B8	#N/A	#N/A	#N/A	363.788	78676	Intermembrane lipid transfer protein VPS13(Vacuolar protein sorting-associated protein 13)	endoplasmic reticulum organization [GO:0007029]
CTHT_0072880	G0SHP3	Utp20	#N/A	90S/pre-40S	294.882	75368	DRIM domain-containing protein
CTHT_0008480	G0S024	#N/A	#N/A	#N/A	121.473	75010	Nucleoporin NIC96 (Nuclear pore protein NIC96)
CTHT_0003760	G0RZQ1	#N/A	#N/A	#N/A	32.367	72943	Protoglobin domain-containing protein
CTHT_0054260	G0SBP0	#N/A	#N/A	#N/A	205.944	72268	Uncharacterized protein
CTHT_0073000	G0SHQ5	#N/A	#N/A	#N/A	131.374	71139	Pyruvate carboxylase, EC 6.4.1.1	regulation of intracellular signal transduction [GO:1902531]
CTHT_0025140	G0S5Q9	#N/A	#N/A	#N/A	133.959	66721	Uncharacterized protein
CTHT_0035960	G0S731	Rrp3	#N/A	90S/pre-40S	54.369	66352	ATP-dependent rRNA helicase rrp3-like protein	pseudouridine synthesis [GO:0001522]; rRNA processing [GO:0006364]
CTHT_0015680	G0S219	#N/A	#N/A	#N/A	279.523	66161	Uncharacterized protein
CTHT_0041290	G0SA78	Dbp9	#N/A	pre-60S	69.439	65351	Uncharacterized protein	translation [GO:0006412]
CTHT_0046380	G0S9M0	#N/A	#N/A	#N/A	276.953	64636	Serine/threonine-protein kinase TOR, EC 2.7.11.1
CTHT_0007480	G0RYQ1	#N/A	#N/A	#N/A	95.858	59846	Protein SEY1, EC 3.6.5.-
CTHT_0017370	G0S2I7	Rrp14	#N/A	pre-60S	64.322	58585	Uncharacterized protein	RNA catabolic process [GO:0006401]
CTHT_0063950	G0SEJ3	#N/A	#N/A	#N/A	117.885	37396	C2 domain-containing protein	exocytosis [GO:0006887]
CTHT_0043390	G0S8U0	#N/A	#N/A	#N/A	182.868	36683	Uncharacterized protein
CTHT_0002750	G0RZF2	#N/A	#N/A	#N/A	270.462	31762	Uncharacterized protein	gamma-tubulin complex localization [GO:0033566]
CTHT_0036870	G0S7M6	#N/A	#N/A	#N/A	168.653	24171	Putative rho guanyl-nucleotide exchange factor	lipid metabolic process [GO:0006629]; proteolysis [GO:0006508]
CTHT_0032810	G0S5F8	#N/A	#N/A	#N/A	127.576	23374	SMK-1 domain-containing protein	ubiquitin-dependent protein catabolic process [GO:0006511]
CTHT_0056960	G0SCE8	#N/A	#N/A	#N/A	89.488	22388	Uncharacterized protein
CTHT_0005350	G0RY44	#N/A	#N/A	#N/A	450.748	12659	HECT-type E3 ubiquitin transferase, EC 2.3.2.26
CTHT_0026940	G0S6U8	Efl1	#N/A	pre-60S	120.599	0	Tr-type G domain-containing protein
CTHT_0061670	G0SFD6	Mak16	#N/A	pre-60S	39.4	0	Protein MAK16
CTHT_0020090	G0S387	Utp6	#N/A	90S/pre-40S	46.851	0	Uncharacterized protein
CTHT_0051220	G0SDB8	Rrp7	#N/A	90S/pre-40S	36.3	0	Uncharacterized protein
CTHT_0053180	G0SDW0	Nop14	#N/A	90S/pre-40S	103.78	0	Uncharacterized protein	rRNA processing [GO:0006364]
CTHT_0002210	G0RZ99	Utp7	#N/A	90S/pre-40S	63.525	0	BING4CT domain-containing protein	protein transport [GO:0015031]; vesicle-mediated transport [GO:0016192]
CTHT_0073690	G0SHX3	Rok1	#N/A	90S/pre-40S	88.914	0	ATP-dependent RNA helicase ROK1, EC 3.6.4.13 (ATP-dependent RNA helicase rok1)
CTHT_0001930	G0RZ72	#N/A	#N/A	#N/A	145.928	0	Putative integral membrane protein
CTHT_0002490	G0RZC6	#N/A	#N/A	#N/A	9.19	0	Mitotic-spindle organizing protein 1 (Mitotic-spindle organizing protein associated with a ring of gamma-tubulin 1)
CTHT_0002560	G0RZD3	#N/A	#N/A	#N/A	171.866	0	Cyclin dependent-like protein	'de novo' pyrimidine nucleobase biosynthetic process [GO:0006207]; 'de novo' UMP biosynthetic process [GO:0044205]
CTHT_0003230	G0RZK0	#N/A	#N/A	#N/A	32.326	0	26S proteasome regulatory subunit-like protein
CTHT_0004610	G0RXX3	#N/A	#N/A	#N/A	48.097	0	Uncharacterized protein	protein N-linked glycosylation via asparagine [GO:0018279]
CTHT_0006180	G0RYC3	#N/A	#N/A	#N/A	56.919	0	GYF domain-containing protein	steroid biosynthetic process [GO:0006694]
CTHT_0006590	G0RYG3	#N/A	#N/A	#N/A	38.815	0	Prohibitin-like protein
CTHT_0006840	G0RYI7	#N/A	#N/A	#N/A	153.758	0	CAP-Gly domain-containing protein
CTHT_0006880	G0RYJ1	#N/A	#N/A	#N/A	40.163	0	Orotidine 5'-phosphate decarboxylase, EC 4.1.1.23 (OMP decarboxylase) (Uridine 5'-monophosphate synthase)	carbohydrate metabolic process [GO:0005975]
CTHT_0007650	G0RYR7	#N/A	#N/A	#N/A	69.016	0	Uncharacterized protein	microtubule-based movement [GO:0007018]
CTHT_0008130	G0RZZ1	#N/A	#N/A	#N/A	52.711	0	Dolichyl-diphosphooligosaccharide--protein glycosyltransferase subunit WBP1, Oligosaccharyl transferase subunit WBP1
CTHT_0009530	G0S0C5	#N/A	#N/A	#N/A	41.892	0	C-3 sterol dehydrogenase/C-4-like protein	fumarate metabolic process [GO:0006106]; tricarboxylic acid cycle [GO:0006099]
CTHT_0009940	G0S0G5	#N/A	#N/A	#N/A	112.938	0	HTH La-type RNA-binding domain-containing protein	small GTPase mediated signal transduction [GO:0007264]
CTHT_0009960	G0S0G7	#N/A	#N/A	#N/A	85.569	0	Uncharacterized protein	lysine biosynthetic process via diaminopimelate [GO:0009089]; threonine biosynthetic process [GO:0009088]
CTHT_0010310	G0S0K2	#N/A	#N/A	#N/A	60.112	0	Phosphoglucomutase (alpha-D-glucose-1,6-bisphosphate-dependent), EC 5.4.2.2	DNA-templated transcription [GO:0006351]
CTHT_0010980	G0S0R6	#N/A	#N/A	#N/A	60.649	0	Putative motor protein	cellular response to chemical stress [GO:0062197]; response to nitrosative stress [GO:0051409]
CTHT_0011000	G0S0R8	#N/A	#N/A	#N/A	44.761	0	Septin-type G domain-containing protein
CTHT_0012530	G0S168	#N/A	#N/A	#N/A	58.668	0	Fumarate hydratase, EC 4.2.1.2	maturation of SSU-rRNA from tricistronic rRNA transcript (SSU-rRNA, 5.8S rRNA, LSU-rRNA) [GO:0000462]
CTHT_0013650	G0S1H8	#N/A	#N/A	#N/A	21.643	0	GTP-binding protein rho1-like protein
CTHT_0014710	G0S1T1	#N/A	#N/A	#N/A	39.262	0	Aspartate-semialdehyde dehydrogenase, EC 1.2.1.11	cell division [GO:0051301]; small GTPase mediated signal transduction [GO:0007264]
CTHT_0016050	G0S256	#N/A	#N/A	#N/A	37.018	0	RNA polymerase II subunit 3-like protein	intracellular signal transduction [GO:0035556]; lipid catabolic process [GO:0016042]
CTHT_0019520	G0S336	#N/A	#N/A	#N/A	46.515	0	Nitric oxide dioxygenase, EC 1.14.12.17
CTHT_0020030	G0S382	#N/A	#N/A	#N/A	60.189	0	Uncharacterized protein	protein phosphorylation [GO:0006468]
CTHT_0021290	G0S8C8	#N/A	#N/A	#N/A	28.986	0	Putative heat shock protein	gluconeogenesis [GO:0006094]; glycolytic process [GO:0006096]
CTHT_0022990	G0S4I9	#N/A	#N/A	#N/A	135.045	0	Cell division control protein 25-like protein	signal transduction [GO:0007165]
CTHT_0023720	G0S514	#N/A	#N/A	#N/A	75.994	0	Phosphoinositide phospholipase C	regulation of DNA-templated transcription [GO:0006355]
CTHT_0024750	G0S5M0	#N/A	#N/A	#N/A	50.695	0	L-type lectin-like domain-containing protein
CTHT_0025530	G0S601	#N/A	#N/A	#N/A	139.164	0	Protein kinase domain-containing protein
CTHT_0025650	G0S613	#N/A	#N/A	#N/A	27.074	0	Triosephosphate isomerase
CTHT_0026480	G0S6J9	#N/A	#N/A	#N/A	52.301	0	Uncharacterized protein	SCF complex assembly [GO:0010265]
CTHT_0026540	G0S6K5	#N/A	#N/A	#N/A	32.28	0	NET domain-containing protein
CTHT_0026710	G0S6M2	#N/A	#N/A	#N/A	23.502	0	Uracil phosphoribosyltransferase-like protein
CTHT_0027340	G0S6Y7	#N/A	#N/A	#N/A	12.528	0	Protein yippee-like
CTHT_0027780	G0S784	#N/A	#N/A	#N/A	146.518	0	Putative TATA binding protein interacting protein	protein import into mitochondrial matrix [GO:0030150]
CTHT_0027950	G0S7F4	#N/A	#N/A	#N/A	148.194	0	RNB domain-containing protein	DNA recombination [GO:0006310]; DNA repair [GO:0006281]; DNA replication [GO:0006260]
CTHT_0027980	G0S7F7	#N/A	#N/A	#N/A	152.136	0	Uncharacterized protein	intracellular signal transduction [GO:0035556]
CTHT_0028540	G0S7R4	#N/A	#N/A	#N/A	63.119	0	Uncharacterized protein	proteasome-mediated ubiquitin-dependent protein catabolic process [GO:0043161]
CTHT_0028620	G0S7S2	#N/A	#N/A	#N/A	37.818	0	Mitochondrial import receptor subunit (Tom40)-like protein	microtubule nucleation [GO:0007020]
CTHT_0028860	G0S7U6	#N/A	#N/A	#N/A	11.366	0	Single-stranded DNA binding protein 12k chain-like protein
CTHT_0029220	G0S834	#N/A	#N/A	#N/A	100.328	0	Putative rho-GTPase-activating prot...
CTHT_0029600	G0S8E5	#N/A	#N/A	#N/A	28.453	0	PROTEASOME_ALPHA_1 domain-containing protein	intracellular signal transduction [GO:0035556]; negative regulation of signal transduction [GO:0009968]
CTHT_0029720	G0S8F7	#N/A	#N/A	#N/A	120.761	0	Spindle pole body component	DNA recombination [GO:0006310]; DNA repair [GO:0006281]; DNA replication [GO:0006260]
CTHT_0032480	G0S572	#N/A	#N/A	#N/A	65.597	0	Septin-like protein
CTHT_0032740	G0S597	#N/A	#N/A	#N/A	35.223	0	Translation initiation factor 2 alpha subunit-like protein	Mo-molybdopterin cofactor biosynthetic process [GO:0006777]; molybdopterin cofactor biosynthetic process [GO:0032324]
CTHT_0033190	G0S5J6	#N/A	#N/A	#N/A	70.038	0	Uncharacterized protein
CTHT_0033440	G0S5S4	#N/A	#N/A	#N/A	29.541	0	Uncharacterized protein
CTHT_0034100	G0S642	#N/A	#N/A	#N/A	51.429	0	Aminotransferase-like protein	glutamine metabolic process [GO:0006541]
CTHT_0034580	G0S6E0	#N/A	#N/A	#N/A	72.824	0	Uncharacterized protein
CTHT_0034640	G0S6E6	#N/A	#N/A	#N/A	37.581	0	Serine/threonine-protein phosphatase, EC 3.1.3.16	intracellular protein transport [GO:0006886]; vesicle-mediated transport [GO:0016192]
CTHT_0036510	G0S7D9	#N/A	#N/A	#N/A	122.503	0	DNA damage-binding protein 1
CTHT_0036600	G0S7K1	#N/A	#N/A	#N/A	59.448	0	GMP synthase [glutamine-hydrolyzing...
CTHT_0036700	G0S7L0	#N/A	#N/A	#N/A	15.599	0	Putative light chain protein
CTHT_0037490	G0S7Y9	#N/A	#N/A	#N/A	92.754	0	Coatomer subunit beta'	microtubule nucleation [GO:0007020]
CTHT_0037910	G0S883	#N/A	#N/A	#N/A	53.861	0	Senescence domain-containing protein
CTHT_0038460	G0S8L0	#N/A	#N/A	#N/A	85.676	0	Uncharacterized protein	arginyl-tRNA aminoacylation [GO:0006420]
CTHT_0038930	G0S3U6	#N/A	#N/A	#N/A	55.612	0	NACHT domain-containing protein
CTHT_0038970	G0S3V0	#N/A	#N/A	#N/A	83.978	0	Spindle pole body component	DNA-templated transcription initiation [GO:0006352]
CTHT_0039900	G0S8P8	#N/A	#N/A	#N/A	27.289	0	Putative cytoplasm protein	#N/A
CTHT_0039930	G0S8Q1	#N/A	#N/A	#N/A	72.608	0	Arginine--tRNA ligase, EC 6.1.1.19 (Arginyl-tRNA synthetase)	ubiquitin-dependent protein catabolic process [GO:0006511]
CTHT_0040970	G0SA46	#N/A	#N/A	#N/A	55.375	0	NADH dehydrogenase [ubiquinone] flavoprotein 1, mitochondrial, EC 7.1.1.2
CTHT_0042720	G0SAL6	#N/A	#N/A	#N/A	27.231	0	Putative tata-box binding protein
CTHT_0043090	G0SAQ2	#N/A	#N/A	#N/A	#N/A	0	#N/A
CTHT_0043540	G0S8V3	#N/A	#N/A	#N/A	207.868	0	HECT-type E3 ubiquitin transferase, EC 2.3.2.26	nuclear-transcribed mRNA poly(A) tail shortening [GO:0000289]; regulation of DNA-templated transcription [GO:0006355]
CTHT_0044440	G0S940	#N/A	#N/A	#N/A	28.275	0	RNA recognition motif-containing protein	DNA dealkylation involved in DNA repair [GO:0006307]; oxidative single-stranded DNA demethylation [GO:0035552]
CTHT_0044910	G0S984	#N/A	#N/A	#N/A	125.438	0	Putative leucine-rich protein
CTHT_0045130	G0S9A5	#N/A	#N/A	#N/A	24.675	0	GOLD domain-containing protein
CTHT_0046170	G0S9K1	#N/A	#N/A	#N/A	77.677	0	Putative transcription protein	DNA recombination [GO:0006310]; DNA repair [GO:0006281]; DNA replication [GO:0006260]
CTHT_0047190	G0S9U3	#N/A	#N/A	#N/A	115.689	0	Fe2OG dioxygenase domain-containing protein
CTHT_0050160	G0SBG2	#N/A	#N/A	#N/A	12.457	0	Uncharacterized protein
CTHT_0051760	G0SDH1	#N/A	#N/A	#N/A	68.594	0	Replication protein A subunit	lipid metabolic process [GO:0006629]
CTHT_0051870	G0SDI1	#N/A	#N/A	#N/A	25.002	0	GOLD domain-containing protein	ribosome biogenesis [GO:0042254]
CTHT_0052600	G0SDQ3	#N/A	#N/A	#N/A	103.039	0	Uncharacterized protein
CTHT_0052670	G0SDR0	#N/A	#N/A	#N/A	42.151	0	Glycerophosphodiester phosphodiesterase-like protein	chromatin organization [GO:0006325]; histone deacetylation [GO:0016575]; regulation of DNA-templated transcription [GO:0006355]
CTHT_0054310	G0SBP5	#N/A	#N/A	#N/A	20.018	0	Uncharacterized protein
CTHT_0055570	G0SC17	#N/A	#N/A	#N/A	74.743	0	Histone deacetylase, EC 3.5.1.98	ubiquitin-dependent protein catabolic process via the N-end rule pathway [GO:0071596]
CTHT_0055830	G0SC40	#N/A	#N/A	#N/A	59.087	0	UBX domain-containing protein	protein transport [GO:0015031]; retrograde vesicle-mediated transport, Golgi to endoplasmic reticulum [GO:0006890]
CTHT_0056400	G0SC93	#N/A	#N/A	#N/A	252.467	0	E3 ubiquitin-protein ligase, EC 2.3.2.27
CTHT_0057140	G0SCG5	#N/A	#N/A	#N/A	21.674	0	Coatomer subunit zeta
CTHT_0058120	G0SCR1	#N/A	#N/A	#N/A	67.972	0	Uncharacterized protein	tyrosyl-tRNA aminoacylation [GO:0006437]
CTHT_0058560	G0SCW0	#N/A	#N/A	#N/A	158.819	0	Uncharacterized protein	exocytosis [GO:0006887]; protein transport [GO:0015031]
CTHT_0059090	G0SD63	#N/A	#N/A	#N/A	73.577	0	Tyrosine--tRNA ligase, EC 6.1.1.1 (Tyrosyl-tRNA synthetase)	protein phosphorylation [GO:0006468]; stress-activated MAPK cascade [GO:0051403]
CTHT_0059750	G0SEU6	#N/A	#N/A	#N/A	98.023	0	Putative exocyst complex component sec10 protein	intracellular protein transport [GO:0006886]; vesicle-mediated transport [GO:0016192]
CTHT_0059900	G0SEW1	#N/A	#N/A	#N/A	159.562	0	MAP kinase kinase kinase, EC 2.7.11.-
CTHT_0060490	G0SF19	#N/A	#N/A	#N/A	24.153	0	Putative vesicle transport V-snare protein	phosphorylation [GO:0016310]
CTHT_0061170	G0SF86	#N/A	#N/A	#N/A	23.696	0	GOLD domain-containing protein
CTHT_0061220	G0SF91	#N/A	#N/A	#N/A	50.794	0	Protein-serine/threonine kinase, EC 2.7.11.-
CTHT_0061410	G0SFB0	#N/A	#N/A	#N/A	40.725	0	Putative cytoplasm protein	tryptophanyl-tRNA aminoacylation [GO:0006436]
CTHT_0061760	G0SFE5	#N/A	#N/A	#N/A	54.944	0	Tryptophan--tRNA ligase, EC 6.1.1.2(Tryptophanyl-tRNA synthetase)	positive regulation of GTPase activity [GO:0043547]; regulation of small GTPase mediated signal transduction [GO:0051056]
CTHT_0061860	G0SFF5	#N/A	#N/A	#N/A	190.667	0	GTPase activator-like protein	DNA recombinase assembly [GO:0000730]; double-strand break repair via single-strand annealing [GO:0045002]
CTHT_0062790	G0SE80	#N/A	#N/A	#N/A	63.112	0	Putative DNA repair and recombination protein	glutamine biosynthetic process [GO:0006542]
CTHT_0063010	G0SEA0	#N/A	#N/A	#N/A	97.651	0	Gln-synt_C domain-containing protein	mRNA export from nucleus [GO:0006406]; protein transport [GO:0015031]
CTHT_0063040	G0SEA3	#N/A	#N/A	#N/A	39.411	0	mRNA export factor GLE2 (Nuclear pore protein GLE2) (Nucleoporin GLE2)
CTHT_0063420	G0SEE1	#N/A	#N/A	#N/A	30.523	0	Prohibitin
CTHT_0063550	G0SEF4	#N/A	#N/A	#N/A	44.858	0	Uncharacterized protein
CTHT_0063680	G0SEG6	#N/A	#N/A	#N/A	31.436	0	Putative VAMP-associated protein	protein folding [GO:0006457]
CTHT_0065710	G0SGB3	#N/A	#N/A	#N/A	41.07	0	J domain-containing protein	nucleotide biosynthetic process [GO:0009165]; phosphorylation [GO:0016310]
CTHT_0066300	G0SGH0	#N/A	#N/A	#N/A	42.365	0	Ribose-phosphate pyrophosphokinase-like protein	mannose metabolic process [GO:0006013]
CTHT_0067100	G0SGP6	#N/A	#N/A	#N/A	123.122	0	Alpha-mannosidase, EC 3.2.1.24	cytosolic transport [GO:0016482]; endosomal transport [GO:0016197]; intracellular protein transport [GO:0006886]
CTHT_0067850	G0SGW9	#N/A	#N/A	#N/A	92.604	0	AP-1 complex subunit gamma
CTHT_0068370	G0SH19	#N/A	#N/A	#N/A	54.944	0	Uncharacterized protein
CTHT_0068560	G0SH37	#N/A	#N/A	#N/A	47.886	0	Acyltransferase-like protein
CTHT_0068710	G0SH51	#N/A	#N/A	#N/A	27.158	0	Superoxide dismutase, EC 1.15.1.1
CTHT_0071970	G0SFS7	#N/A	#N/A	#N/A	41.476	0	Uncharacterized protein
CTHT_0073550	G0SHV9	#N/A	#N/A	#N/A	61.048	0	PH_6 domain-containing protein	maturation of SSU-rRNA [GO:0030490]

## Sheet: TFIP11-FTpA iBAQ
Gene ID	Protein ID	Human homolog	Baker's Yeast homolog	function	Mass (kDa)	iBAQ TFIP11-FTpA	protein function
CTHT_0072540	G0SFY0	PRP19	Prp19	PRP19/CDC5L	51.789	4.0636e+09	Pre-mRNA-processing factor 19, EC 2.3.2.27
CTHT_0074540	G0SI53	SNRPG	Smx2	Sm proteins	9.246	2255600000	Small nuclear ribonucleoprotein G, snRNP-G
CTHT_0005780	G0RY84	DHX15	Prp43	Disassembly	87.035	2219400000	RNA helicase, EC 3.6.4.13
CTHT_0020180	G0S394	TFIP11	Ntr1	Disassembly	110.639	2150500000	G-patch domain-containing protein
CTHT_0065260	G0SG70	SNRPD3	Smd3	Sm proteins	12.687	2.1153e+09	Small nuclear ribonucleoprotein Sm D3, Sm-D3 (snRNP core protein D3)
CTHT_0003330	G0RZL0	SNRPD1	Smd1	Sm proteins	13.007	1426000000	Small nuclear ribonucleoprotein Sm D1(snRNP core protein D1)
CTHT_0072980	G0SHQ3	SNRPB	Smb1	Sm proteins	21.404	1375000000	Putative RNA splicing factor
CTHT_0074550	G0SI54	GCFC2	Ntr2	Disassembly	56.39	1249600000	Uncharacterized protein
CTHT_0038140	G0S8A6	CDC5L	Cef1	PRP19/CDC5L	86.493	1131800000	Putative pre-mRNA splicing protein
CTHT_0009470	G0S0B9	BRR2	Brr2	U5 snRNP	250.589	1107500000	Pre-mRNA splicing helicase-like protein
CTHT_0054900	G0SBV2	SNU114	Snu114	U5 snRNP	110.586	1.0099e+09	116 kDa u5 small nuclear ribonucleoprotein component-like protein
CTHT_0017830	G0S2N1	CDC40	Prp17	Bact proteins	61.137	982330000	Uncharacterized protein
CTHT_0033880	G0S620	XAB2	Syf1	IBC	97.819	971450000	Putative pre-mRNA splicing protein
CTHT_0010060	G0S0H7	SYF3	Syf3	PRP19/CDC5L related	82.064	971030000	Uncharacterized protein
CTHT_0071250	G0SFL3	PRP8	Prp8	U5 snRNP	268.166	946210000	Putative pre-mRNA splicing factor
CTHT_0008120	G0RZZ0	ISY1	Isy1	IBC	28.331	937160000	Putative pre-mRNA splicing protein
CTHT_0005760	G0RY82	SNRPF	Smx3	Sm proteins	10.717	918660000	Sm protein F
CTHT_0038260	G0S8J0	SNRPE	Sme1	Sm proteins	10.956	874740000	Small nuclear ribonucleoprotein E
CTHT_0008910	G0S066	PLRG1	Prp46	PRP19/CDC5L	54.128	838580000	Putative pre-mRNA splicing protein
CTHT_0023130	G0S4Q2	BUD31	Bud31	PRP19/CDC5L related	17.153	828790000	Putative bud site selection protein
CTHT_0034680	G0S6F0	SNRPA1	Lea1	U2 snRNP	27.21	805670000	U2 small nuclear ribonucleoprotein A'
CTHT_0071530	G0SFN9	AQR	-	IBC	160.837	783890000	Pre-mRNA-splicing factor
CTHT_0006330	G0RYD8	RBM22	Ecm2	PRP19/CDC5L related	42.185	714840000	Putative pre-mRNA splicing protein
CTHT_0047230	G0S9U7	SNRNP40	-	U5 snRNP	38.185	695720000	ANAPC4_WD40 domain-containing protein
CTHT_0024880	G0S5N3	SYF2	Syf2	PRP19/CDC5L related	36.881	673190000	Pre-mRNA-splicing factor SYF2
CTHT_0061180	G0SF87	SKIP	Prp45	PRP19/CDC5L related	64.925	654150000	Pre-mRNA-processing protein 45
CTHT_0052340	G0SDM8	BCAS2	SNT309	PRP19/CDC5L	25.52	647360000	Uncharacterized protein
CTHT_0014950	G0S1V3	PPIL1	-	PRP19/CDC5L related	18.338	575630000	Peptidyl-prolyl cis-trans isomerase, PPIase, EC 5.2.1.8
CTHT_0028670	G0S7S7	RBM22	Cwc2	PRP19/CDC5L related	45.818	556030000	Putative pre-mRNA splicing protein
CTHT_0027480	G0S754	CWC15	Cwc15	PRP19/CDC5L	28.903	490860000	Putative pre-mRNA splicing protein
CTHT_0052020	G0SDJ6	CCDC12	-	Bact proteins	25.322	428990000	Uncharacterized protein
CTHT_0054050	G0SBL9	SNRPB2	Msl1	U2 snRNP	21.719	427670000	U2 small nuclear ribonucleoprotein B'-like protein
CTHT_0072860	G0SHP4	CWF19L1	Drn1	Disassembly	64.551	356350000	Uncharacterized protein
CTHT_0035950	G0S730	CWF19L2	-	Disassembly	87.98	338080000	Uncharacterized protein
CTHT_0002590	G0RZD6	DHX35	-	C* proteins	74.898	323140000	ATP-dependent helicase-like protein
CTHT_0065610	G0SGA3	WDR83	-	C* proteins	40.851	277220000	Uncharacterized protein
CTHT_0022090	G0S405	SNRPD2	Smd2	Sm proteins	66.714	221580000	snRNP core protein D2
CTHT_0067690	G0SGV3	ESS2	-	C* proteins	51.915	183690000	Uncharacterized protein
CTHT_0040600	G0SA10	YJU2B	-	Other splicing factors	44.558	164960000	Putative mRNA splicing protein
CTHT_0041140	G0SA63	GPATCH1	-	C* proteins	127.794	153090000	G-patch domain-containing protein
CTHT_0070640	G0SHN2	DNAJC17	Cwc23	Other splicing factors	40.15	150890000	J domain-containing protein
CTHT_0002440	G0RZC1	PRKRIP1	-	C* proteins	23.36	117320000	Uncharacterized protein
CTHT_0002620	G0RZD9	SDE2	-	C* proteins	35.731	96627000	Sde2_N_Ubi domain-containing protein
CTHT_0025210	G0S5W9	CWC22	Cwc22	Bact proteins	76.42	74644000	Putative pre-mRNA splicing protein
CTHT_0007430	G0RYP6	HSPA8	SSA1	PRP19/CDC5L	71.005	54233000	Heat shock protein 70-like protein
CTHT_0034990	G0S6N3	FAM192A	-	Other splicing factors	28.962	52429000	FAM192A_Fyv6_N domain-containing protein
CTHT_0065640	G0SGA6	YJU2	Yju2	Step I factors	36.206	44714000	Splicing factor YJU2
CTHT_0002650	G0RZE2	PPIE	-	IBC	16.582	44481000	Putative cyclophilin protein
CTHT_0005290	G0RY38	CWC27	Cwc27	Bact proteins	65.245	41736000	Peptidylprolyl isomerase, EC 5.2.1.8
CTHT_0027620	G0S768	eIF4A3	Fal1	EJC	45.542	38129000	ATP-dependent RNA helicase-like pro...
CTHT_0022970	G0S4I7	SRRM2	Cwc21	Bact proteins	26.271	34349000	Putative pre-mRNA splicing protein
CTHT_0011780	G0S0Z5	SLU7	Slu7	Step II factors	45.623	27077000	Pre-mRNA-splicing factor SLU7
CTHT_0005270	G0RY36	PPIL3	-	C* proteins	18.3	16616000	Peptidyl-prolyl cis-trans isomerase, PPIase, EC 5.2.1.8
CTHT_0006650	G0RYG9	LENG1	-	C* proteins	47.3	15158000	Cir_N domain-containing protein
CTHT_0062190	G0SE27	TRA2B	-	SR protein	40.476	12500000	RRM domain-containing protein
CTHT_0003570	G0RZN3	LSM2	LSm2	Lsm proteins	11.269	11657000	U6 snRNA-associated Sm-like protein LSm2
CTHT_0051060	G0SDA3	PRPF6	Prp6	U5 snRNP	103.71	9285100	Pre-mRNA splicing factor prp1-like protein
CTHT_0005870	G0RY92	LSM1	Lsm1	Lsm proteins	23.274	6955000	U6 snRNA-associated Sm-like protein LSm1
CTHT_0024090	G0S5A2	SF3B3	Rse1	U2 snRNP	134.365	5572000	Putative pre-mRNA splicing protein
CTHT_0003510	G0RZM7	SF3B1	Hsh155	U2 snRNP	134.787	4596100	TOG domain-containing protein
CTHT_0070810	G0SFH2	PPIL2	-	Bact proteins	65.985	3242500	Peptidyl-prolyl cis-trans isomerase-like 2, EC 2.3.2.27, EC 5.2.1.8 (Cyclophilin-60) (Cyclophilin-like protein Cyp-60) (RING-type E3 ubiquitin transferase isomerase-like 2)
CTHT_0061970	G0SE05	NCBP1	Sto1	CAP binding proteins	95.315	3170000	Putative cap-binding protein
CTHT_0035640	G0S700	DHX8	Prp22	Step II factors	137.487	2341700	Putative pre-mRNA splicing factor
CTHT_0006280	G0RYD3	SF3B2	Cus1	U2 snRNP	66.474	2338700	PSP domain-containing protein
CTHT_0054490	G0SBR3	SF3B6	-	U2 snRNP	13.282	2317800	RRM domain-containing protein
CTHT_0032950	G0S5H2	LSM4	Lsm4	Lsm proteins	87.566	2137000	Sm domain-containing protein
CTHT_0045250	G0S9B7	SRSF2	-	SR protein	26.358	2115800	Pre-mRNA splicing factor (Srp1)-like protein
CTHT_0058210	G0SCS0	PPIH	-	U4/U6	18.369	1795300	Peptidyl-prolyl cis-trans isomerase, PPIase, EC 5.2.1.8
CTHT_0024370	G0S5D0	PRP18	Prp18	Step II factors	42.953	1392900	Pre-mRNA-splicing factor 18
CTHT_0012740	G0S189	DDX39B	Sub2	EJC	49.214	1342800	Uncharacterized protein
CTHT_0034960	G0S6H7	SF3A2	Prp11	U2 snRNP	27.909	1322500	Splicing factor 3a subunit 2-like protein
CTHT_0022620	G0S4F4	NCBP2	Cbc2	CAP binding proteins	22.354	1211900	Nuclear cap-binding protein subunit 2 (20 kDa nuclear cap-binding protein)
CTHT_0056140	G0SC69	U2AF1	-	U2-related	24.499	1166200	Putative splicing factor
CTHT_0043780	G0S8X5	SRSF4	Npl3	SR protein	35.811	1107300	Splicing factor srp2-like protein
CTHT_0060100	G0SEY1	LSM8	Lsm8	Lsm proteins	10.574	1063500	U6 snRNA-associated Sm-like protein LSm8
CTHT_0054140	G0SBM8	PRPF39	Prp39	Other splicing factors	69.121	1022000	Uncharacterized protein
CTHT_0027610	G0S767	SF3A3	Prp9	U2 snRNP	59.071	990320	RNA splicing factor PRP9-like protein
CTHT_0071140	G0SFK3	SRSF8	Pub1	SR protein	53.056	976860	Putative polyadenylated RNA protein
CTHT_0011670	G0S0Y4	LSM7	Lsm7	Lsm proteins	15.454	736590	Sm domain-containing protein
CTHT_0074270	G0SI28	Cactin	-	C* proteins	57.995	676930	Uncharacterized protein
CTHT_0011550	G0S0X2	SF3A1	Prp21	U2 snRNP	59.091	667830	Putative pre-mRNA splicing factor
CTHT_0061980	G0SE06	SF3B4	Hsh49	U2 snRNP	39.949	638170	Uncharacterized protein
CTHT_0068240	G0SH06	SF1	Msl5	Other splicing factors	63.324	577130	Branchpoint-bridging protein
CTHT_0054430	G0SBQ7	DDX23	Prp28	U5 snRNP	80.264	489020	Uncharacterized protein
CTHT_0003520	G0RZM8	U2AF2	Mud2	U2-related	67.193	414080	Splicing factor U2AF subunit (U2 snRNP auxiliary factor large subunit)
CTHT_0021190	G0S8B9	PRPF40A	Urn1	U1-related	68.155	390810	WW domain-containing protein
CTHT_0006960	G0RYJ9	RBM39	-	U1-related	67.837	371230	RNA splicing factor (Pad-1)-like protein
CTHT_0045540	G0S9E3	CTNNBL1	-	PRP19/CDC5L	63.527	357540	DUF1716 domain-containing protein
CTHT_0059490	G0SES0	PPWD1	-	C proteins	71.077	354010	Peptidylprolyl isomerase, EC 5.2.1.8
CTHT_0033900	G0S622	SNRPA	Mud1	U1 snRNP	27.814	347150	Uncharacterized protein
CTHT_0055850	G0SC42	HNRNPA0	Ngr1	hnRNP proteins	42.64	314850	Uncharacterized protein
CTHT_0026000	G0S6A0	NOSIP	-	C* proteins	42.502	279110	RING-type domain-containing protein
CTHT_0056660	G0SCB8	SRRM1	-	Bact proteins	34.517	266640	PWI domain-containing protein
CTHT_0025670	G0S615	SNRP70	Snp1	U1 snRNP	43.213	260290	U1 small nuclear ribonucleoprotein 70 kDa-like protein
CTHT_0065550	G0SG97	USP39	Sad1	U4/U6.U5	63.56	243160	Ubiquitin thiolesterase-like protein
CTHT_0054990	G0SBW1	FRG1	-	C proteins	29.78	234260	Uncharacterized protein
CTHT_0063660	G0SEG4	DHX16	Prp2	Step I factors	165.761	216400	Putative mRNA splicing factor
CTHT_0059960	G0SEW7	PRPF40B	Urn1	Other splicing factors	105.423	174080	Uncharacterized protein
CTHT_0054790	G0SBU2	PRPF4	Prp4	U4/U6	58.409	156240	SFM domain-containing protein
CTHT_0042700	G0SAL4	U2SURP	-	U2-related	90.144	108420	CID domain-containing protein
CTHT_0062490	G0SE55	HNRNPA1	Hrp1	hnRNP proteins	75.04	99777	Uncharacterized protein
CTHT_0064370	G0SEN4	LUC7L2	Luc7	U1-related	31.068	93515	Uncharacterized protein
CTHT_0063990	G0SEJ7	WBP4	-	B-specific	33.785	90859	U1-type domain-containing protein
CTHT_0002950	G0RZH2	PRPF3	Prp3	U4/U6	53.49	81880	Putative U4/U6 small nuclear ribonucleoprotein
CTHT_0054170	G0SBN1	RpL36	#N/A	RpL proteins	12.748	219430000	60S ribosomal protein L36
CTHT_0042100	G0SAF6	#N/A	#N/A	#N/A	21.915	211560000	Putative heat shock protein
CTHT_0014490	G0S1R0	RPL14	#N/A	RpL proteins	16.08	119280000	60S ribosomal protein L14-like protein
CTHT_0002720	G0RZE9	RpL27	#N/A	RpL proteins	15.77	103260000	60S ribosomal protein L27
CTHT_0011760	G0S0Z3	RpL21	#N/A	RpL proteins	18.119	97109000	60S ribosomal protein l21-like protein
CTHT_0009640	G0S0D6	RpL6	#N/A	RpL proteins	22.092	95461000	60S ribosomal protein L6
CTHT_0007720	G0RYS4	#N/A	#N/A	#N/A	179.93	91904000	Uncharacterized protein
CTHT_0042550	G0SAJ9	RpL8	#N/A	RpL proteins	29.68	91788000	60S ribosomal protein L8
CTHT_0018840	G0S2X5	RpS27	#N/A	RpS proteins	17.695	91170000	40S ribosomal protein S27a-like protein
CTHT_0064050	G0SEK3	#N/A	#N/A	#N/A	30.159	89365000	Uncharacterized protein
CTHT_0012920	G0S1A6	RPS4	#N/A	RpS proteins	29.743	85419000	40S ribosomal protein S4
CTHT_0025560	G0S604	#N/A	#N/A	#N/A	16.822	84109000	Single-stranded DNA-binding protein
CTHT_0056900	G0SCE2	RpL20	#N/A	RpL proteins	20.301	80576000	60S ribosomal protein L20
CTHT_0018830	G0S2X4	RpS26	#N/A	RpS proteins	13.582	78036000	40S ribosomal protein S26
CTHT_0011770	G0S0Z4	RpS9	#N/A	RpS proteins	21.983	72703000	40S ribosomal protein s9-like protein
CTHT_0062070	G0SE15	#N/A	#N/A	#N/A	41.688	72696000	Uncharacterized protein
CTHT_0045000	G0S992	RpL13	#N/A	RpL proteins	24.135	72425000	60S ribosomal protein L13
CTHT_0023650	G0S507	Rpl25	#N/A	RpL proteins	17.135	70696000	60S ribosomal protein L25-like protein
CTHT_0007360	G0RYN9	RpL26	#N/A	RpL proteins	15.526	70310000	60S ribosomal protein L26-like protein
CTHT_0060290	G0SF00	Rps11	#N/A	RpS proteins	18.656	69665000	40S ribosomal protein S11-like protein
CTHT_0067970	G0SGY1	RpL17	#N/A	RpL proteins	21.034	69348000	60S ribosomal protein l17-like protein
CTHT_0033570	G0S5T7	#N/A	#N/A	#N/A	93.526	66335000	Elongation factor 2
CTHT_0023090	G0S4P8	RpL2	#N/A	RpL proteins	27.543	64696000	60S ribosomal protein L2-like protein
CTHT_0072970	G0SHQ2	#N/A	#N/A	#N/A	20.08	64403000	Putative ribosomal protein
CTHT_0057640	G0SCL3	RpL35	#N/A	RpL proteins	12.304	63163000	60S ribosomal protein l33-like protein
CTHT_0061540	G0SFC3	RpL4	#N/A	RpL proteins	39.367	61141000	60S ribosomal protein L4-like protein
CTHT_0070500A	#N/A	#N/A	#N/A	#N/A	#N/A	59951000	#N/A
CTHT_0001850	G0RZ64	Mtr4	#N/A	Exosome	123.807	59801000	ATP dependent RNA helicase (Dob1)-like protein
CTHT_0005360	G0RY45	RpS8	#N/A	RpS proteins	23.051	57382000	40S ribosomal protein S8
CTHT_0012210	G0S136	#N/A	#N/A	#N/A	50.161	56563000	Elongation factor 1-alpha
CTHT_0070250	G0SHJ6	RpL44	#N/A	RpL proteins	15.927	54472000	Putative 60S ribosomal protein
CTHT_0026110	G0S6B0	RpL37	#N/A	RpL proteins	10.137	53603000	60S ribosomal protein L43-like protein
CTHT_0068840	G0SH61	RpL16	#N/A	RpL proteins	22.945	53560000	60S ribosomal protein L16-like protein
CTHT_0026360	G0S6I7	RpS3	#N/A	RpS proteins	27.854	51441000	40S ribosomal protein S3-like protein
CTHT_0058330	G0SCT2	#N/A	#N/A	#N/A	25.109	50157000	Endoplasmic reticulum transmembrane protein
CTHT_0003530	G0RZM9	RpS13	#N/A	RpS proteins	16.881	49649000	40S ribosomal protein S13-like protein
CTHT_0043830	G0S8Y0	#N/A	#N/A	#N/A	42.499	48412000	Uncharacterized protein
CTHT_0011850	G0S101	RpL37	#N/A	RpL proteins	10.631	47010000	Ribosomal protein L37
CTHT_0071220	G0SFL0	Rpl7	#N/A	RpL proteins	28.768	46494000	60S ribosomal protein l7-like protein
CTHT_0070500B	#N/A	#N/A	#N/A	#N/A	#N/A	44570000	#N/A
CTHT_0020000	G0S379	RpS20	#N/A	RpS proteins	13.188	43510000	40S ribosomal protein S20-like protein
CTHT_0023560	G0S4Z9	RpL1	#N/A	RpL proteins	24.016	43216000	Ribosomal protein
CTHT_0028780	G0S7T8	RpS1	#N/A	RpS proteins	29.189	42743000	40S ribosomal protein S1
CTHT_0063830	G0SEI1	Rpl10	#N/A	RpL proteins	25.206	42737000	60S ribosomal protein L10-like protein
CTHT_0027000	G0S6V4	RpL32	#N/A	RpL proteins	15.057	42694000	60S ribosomal protein L32-like protein
CTHT_0032780	G0S5A1	#N/A	#N/A	#N/A	55.113	42424000	Squalene monooxygenase, EC 1.14.14.17
CTHT_0002100	G0RZ88	RpL15	#N/A	RpL proteins	24.247	40610000	Ribosomal protein L15
CTHT_0054540	G0SBR7	RpS16	#N/A	RpS proteins	15.933	40104000	40S ribosomal protein S16-like protein
CTHT_0005340	G0RY43	Rps6	#N/A	RpS proteins	27.425	39440000	40S ribosomal protein S6
CTHT_0026460	G0S6J7	RpS18	#N/A	RpS proteins	17.789	38772000	Putative ribosomal protein
CTHT_0021240	G0S8C4	RpS7	#N/A	RpS proteins	23.043	37451000	40S ribosomal protein S7
CTHT_0006080	G0RYB3	#N/A	#N/A	#N/A	60.599	37405000	Mitochondrial heat shock protein 60-like protein
CTHT_0067510	G0SGT6	RpL28	#N/A	RpL proteins	18.808	37302000	60S ribosomal protein L28-like protein
CTHT_0045230	G0S9B5	RpL18	#N/A	RpL proteins	24.141	37174000	Ribosomal protein L18-like protein
CTHT_0004490	G0RXW1	RPL3	#N/A	RpL proteins	44.362	36904000	60S ribosomal protein L3-like protein
CTHT_0015340	G0S1Y9	RpS25	#N/A	RpS proteins	10.908	36845000	40S ribosomal protein S25
CTHT_0015350	G0S1Z0	RpS5	#N/A	RpS proteins	23.644	36446000	40S ribosomal protein s5-like protein
CTHT_0070090	G0SHI0	RpS22	#N/A	RpS proteins	14.879	36358000	40S ribosomal protein S22-like protein
CTHT_0066380	G0SGH8	RpL12	#N/A	RpL proteins	17.773	35650000	60S ribosomal protein L12-like protein
CTHT_0047910	G0SAV4	RpS2	#N/A	RpS proteins	28.504	34117000	40S ribosomal protein S2-like protein
CTHT_0014380	G0S1P9	Rpl24	#N/A	RpL proteins	23.032	34074000	60S ribosomal protein L24-like protein
CTHT_0041050	G0SA54	#N/A	#N/A	#N/A	49.907	31460000	Tubulin beta chain
CTHT_0005070	G0RY17	RpS23	#N/A	RpS proteins	15.901	29920000	40S ribosomal protein s23-like protein
CTHT_0006550	G0RYF9	RpS0	#N/A	RpS proteins	31.13	29891000	40S ribosomal protein S0
CTHT_0009740	G0S0E5	RpL9	#N/A	RpL proteins	25.836	29426000	60S ribosomal protein l9-like protein
CTHT_0071430	G0SFN0	RpL34	#N/A	RpL proteins	13.461	28108000	Ribosomal protein l34-like protein
CTHT_0073120	G0SHR7	#N/A	#N/A	#N/A	59.893	27569000	ATP synthase subunit alpha
CTHT_0004880	G0RXZ8	#N/A	#N/A	#N/A	36.469	27359000	Glyceraldehyde-3-phosphate dehydrogenase, EC 1.2.1.12
CTHT_0002980	G0RZH5	#N/A	#N/A	#N/A	15.392	24585000	Histone H3
CTHT_0071230	G0SFL1	RpS14	#N/A	RpS proteins	16.043	23462000	40S ribosomal protein S14-like protein
CTHT_0063820	G0SEI0	RpL30	#N/A	RpL proteins	11.585	22452000	60S ribosomal protein l30-like protein
CTHT_0071200	G0SFK8	RpS19	#N/A	RpS proteins	17.12	21885000	40S ribosomal protein S19-like prot...
CTHT_0067070	G0SGP3	Rpp0	#N/A	RpL proteins	33.817	21796000	60S acidic ribosomal protein P0
CTHT_0059140	G0SD68	RpL31	#N/A	RpL proteins	13.841	19989000	Putative 60S ribosomal protein
CTHT_0074200	G0SI21	#N/A	#N/A	#N/A	10.946	19951000	40S ribosomal protein S21-like protein
CTHT_0058460	G0SCU5	#N/A	#N/A	#N/A	67.03	19482000	Ribosome-associated molecular chaperone SSB1, EC 3.6.4.10 (Heat shock protein SSB1) (Hsp70 chaperone Ssb)
CTHT_0014630	G0S1S4	RpS27	#N/A	RpS proteins	8.911	18626000	Ribosomal protein s27-like protein
CTHT_0054890	G0SBV1	#N/A	#N/A	#N/A	41.466	17368000	Acetyl-CoA C-acetyltransferase, EC 2.3.1.9
CTHT_0033740	G0S5V3	#N/A	#N/A	#N/A	72.112	16539000	Putative heat shock protein
CTHT_0038490	G0S8L3	#N/A	#N/A	#N/A	46.577	16496000	Translocation protein SEC62
CTHT_0002610	G0RZD8	RpS10	#N/A	RpS proteins	18.09	16241000	40S ribosomal protein s10-like protein
CTHT_0037790	G0S871	RpS17	#N/A	RpS proteins	16.688	16135000	40S ribosomal protein S17-like protein
CTHT_0063640	G0SEG2	RpL5	#N/A	RpL proteins	34.975	15889000	60S ribosomal protein l5-like protein
CTHT_0022650	#N/A	#N/A	#N/A	#N/A	#N/A	15369000	#N/A
CTHT_0067210	G0SGQ7	#N/A	#N/A	#N/A	45.028	15231000	ATP-dependent RNA helicase eIF4A
CTHT_0060200	G0SEZ1	#N/A	#N/A	#N/A	12.496	14075000	Uncharacterized protein
CTHT_0048200	G0SAY1	#N/A	#N/A	#N/A	14.14	13813000	Histone H2A
CTHT_0007350	G0RYN8	#N/A	#N/A	#N/A	264.245	13652000	Isoleucine--tRNA ligase, EC 6.1.1.5(Isoleucyl-tRNA synthetase)
CTHT_0055350	G0SBZ6	RpL42	#N/A	RpL proteins	12.011	13245000	60S ribosomal protein L44-like protein
CTHT_0047160	G0S9U0	#N/A	#N/A	#N/A	35.107	12795000	Putative guanine nucleotide-binding protein
CTHT_0013550	G0S1G8	#N/A	#N/A	#N/A	32.219	12290000	Uncharacterized protein
CTHT_0065470	G0SG89	RpL38	#N/A	RpL proteins	10.878	11933000	60S ribosomal protein L38-like protein
CTHT_0016670	G0S2B7	#N/A	#N/A	#N/A	16.44	11459000	Putative ubiquitin protein
CTHT_0009060	G0S079	RpP2	#N/A	RpL proteins	11.298	11408000	60S acidic ribosomal protein P2-like protein
CTHT_0070080	G0SHH9	RpS12	#N/A	RpS proteins	15.94	11229000	40S ribosomal protein S12
CTHT_0015330	G0S1Y8	#N/A	#N/A	#N/A	34.232	10698000	ADP/ATP translocase (ADP,ATP carrier protein)
CTHT_0028500	G0S7R0	Xrn1	#N/A	pre-60S	163.834	10665000	5'-3' exoribonuclease 1, EC 3.1.13.-
CTHT_0009120	G0S084	RpS15	#N/A	RpS proteins	17.565	10464000	40S ribosomal protein s15-like protein
CTHT_0006240	G0RYC9	#N/A	#N/A	#N/A	56.32	10298000	ATP synthase subunit beta, EC 7.1.2.2
CTHT_0028320	G0S7J1	#N/A	#N/A	#N/A	19.206	9990300	Protein YOP1
CTHT_0009650	G0S0D7	#N/A	#N/A	#N/A	105.043	9960700	Dolichyl-diphosphooligosaccharide--protein glycotransferase, EC 2.4.99.18
CTHT_0054160	G0SBN0	#N/A	#N/A	#N/A	30.355	9923000	14_3_3 domain-containing protein
CTHT_0036590	G0S7E7	#N/A	#N/A	#N/A	68.079	9472400	Uncharacterized protein
CTHT_0041970	P0CU27	Rps24	#N/A	RpS proteins	#N/A	9246800	#N/A
CTHT_0003360	G0RZL3	#N/A	#N/A	#N/A	27.206	9168400	ATP synthase subunit 4
CTHT_0074440	G0SI44	RpL23	#N/A	RpL proteins	14.65	8997800	60S ribosomal protein l23-like protein
CTHT_0037140	G0S7Q2	#N/A	#N/A	#N/A	93.197	8822300	PAT1 domain-containing protein
CTHT_0044200	G0S916	#N/A	#N/A	#N/A	72.732	8624000	Endoplasmic reticulum chaperone BiP, EC 3.6.4.10 (Immunoglobulin heavy chain-binding protein homolog)
CTHT_0068330	G0SH15	#N/A	#N/A	#N/A	80.562	8336600	Heat shock protein hsp90-like protein
CTHT_0060540	G0SF23	#N/A	#N/A	#N/A	89.167	8076900	Uncharacterized protein
CTHT_0048210	G0SAY2	#N/A	#N/A	#N/A	15.089	8015500	Histone H2B
CTHT_0046470	G0S9M9	RpS28	#N/A	RpS proteins	7.727	8007600	40S ribosomal protein S28-like protein
CTHT_0027280	G0S6Y2	#N/A	#N/A	#N/A	90.317	7741500	Putative cell division control prot...
CTHT_0021070	G0S3H6	Yvh1	#N/A	pre-60S	48.9	7561600	Uncharacterized protein
CTHT_0063120	G0SEB1	#N/A	#N/A	#N/A	29.984	7401500	Uncharacterized protein
CTHT_0015250	G0S1Y1	#N/A	#N/A	#N/A	50.088	7361000	Tubulin alpha chain
CTHT_0052850	G0SDS8	RpL22	#N/A	RpL proteins	14.278	7120600	60S ribosomal protein L22-like protein
CTHT_0067980	G0SGY2	Nop1	#N/A	90S/pre-40S/pre-60S	32.907	6770900	rRNA 2'-O-methyltransferase fibrillarin(Histone-glutamine methyltransferase)
CTHT_0014470	G0S1Q8	#N/A	#N/A	#N/A	19.691	6755600	ATP synthase subunit d, mitochondrial
CTHT_0051990	G0SDJ3	#N/A	#N/A	#N/A	40.742	6693300	Eukaryotic translation initiation factor 3 subunit F, eIF3f
CTHT_0007240	G0RYM7	#N/A	#N/A	#N/A	57.443	6645100	Mitochondrial ubiquinol-cytochrome-C reductase complex core protein 2-like protein
CTHT_0011310	G0S0U9	#N/A	#N/A	#N/A	124.149	6329000	GRIP domain-containing protein
CTHT_0067300	G0SGR6	#N/A	#N/A	#N/A	47.496	6144800	Enolase, EC 4.2.1.11 (2-phosphoglycerate dehydratase)
CTHT_0007790	G0RYT1	#N/A	#N/A	#N/A	11.074	5898500	Uncharacterized protein
CTHT_0060510	G0SF20	#N/A	#N/A	#N/A	49.766	5848300	Casein kinase II subunit alpha CK II-like protein
CTHT_0005850	G0RY90	#N/A	#N/A	#N/A	23.374	5801800	ATP synthase subunit 5, mitochondrial
CTHT_0057740	G0SCM3	#N/A	#N/A	#N/A	32.529	5725200	ATP synthase subunit gamma
CTHT_0054410	G0SBQ5	#N/A	#N/A	#N/A	26.95	5221400	Putative 14-3-3 protein
CTHT_0055370	G0SBZ8	#N/A	#N/A	#N/A	25.326	5037400	Peptidyl-prolyl cis-trans isomerase, PPIase, EC 5.2.1.8
CTHT_0001220	G0RZ05	#N/A	#N/A	#N/A	18.244	4737700	Cytochrome-C oxidase-like protein
CTHT_0066360	G0SGH6	#N/A	#N/A	#N/A	15.719	4546500	Glutathione S-transferase-like protein
CTHT_0041440	G0SA93	#N/A	#N/A	#N/A	14.642	4332500	Putative membrane bound hemoprotein
CTHT_0013420	G0S1F6	#N/A	#N/A	#N/A	34.8	4288900	Transaldolase, EC 2.2.1.2
CTHT_0008510	G0S027	#N/A	#N/A	#N/A	99.614	4158900	Plasma membrane ATPase, EC 7.1.2.1
CTHT_0007940	G0RZX2	#N/A	#N/A	#N/A	44.734	3940300	Non-specific serine/threonine protein kinase, EC 2.7.11.1
CTHT_0057930	G0SCP2	#N/A	#N/A	#N/A	100.051	3866200	Uncharacterized protein
CTHT_0070220	G0SHJ3	#N/A	#N/A	#N/A	68.237	3860500	Putative transcriptional repressor protein
CTHT_0039330	G0S3Y6	#N/A	#N/A	#N/A	11.449	3707700	ATP synthase f chain-like protein
CTHT_0017820	G0S2N0	#N/A	#N/A	#N/A	16.21	3691000	Uncharacterized protein
CTHT_0063710	G0SEG9	RpP1	#N/A	RpL proteins	11.142	3423300	60S acidic ribosomal protein P1-alpha-like protein
CTHT_0026160	G0S6B5	#N/A	#N/A	#N/A	59.236	3393900	T-complex protein 1 subunit theta-like protein
CTHT_0006180	G0RYC3	#N/A	#N/A	#N/A	56.919	3336000	GYF domain-containing protein
CTHT_0036520	G0S7E0	#N/A	#N/A	#N/A	25.12	3330000	Cytochrome b-c1 complex subunit Rie...
CTHT_0061050	G0SF74	#N/A	#N/A	#N/A	51.058	3295700	Putative pab1-binding protein
CTHT_0047080	G0S9T3	#N/A	#N/A	#N/A	316.68	3189700	Ribosomal protein L19
CTHT_0050360	G0SD09	#N/A	#N/A	#N/A	37.019	3164100	Fructose-bisphosphate aldolase, FBP aldolase, EC 4.1.2.13
CTHT_0073290	G0SHT4	#N/A	#N/A	#N/A	50.436	3134700	Tubulin alpha chain
CTHT_0059510	G0SES2	#N/A	#N/A	#N/A	35.773	3099300	Putative cytochrome c protein
CTHT_0067430	G0SGS9	#N/A	#N/A	#N/A	15.122	3090700	Dolichyl-diphosphooligosaccharide--protein glycosyltransferase subunit OST2, Oligosaccharyl transferase subunit OST2
CTHT_0061700	G0SFD9	#N/A	#N/A	#N/A	7.809	3081300	Uncharacterized protein
CTHT_0027570	G0S763	#N/A	#N/A	#N/A	16.636	3006000	Uncharacterized protein
CTHT_0006520	G0RYF6	Nop58	#N/A	90S/pre-40S/pre-60S	64.184	2945300	Nucleolar protein 58
CTHT_0052900	G0SDT2	#N/A	#N/A	#N/A	59.836	2881700	Importin subunit alpha
CTHT_0013660	G0S1H9	#N/A	#N/A	#N/A	47.046	2838300	KOW domain-containing protein
CTHT_0005000	G0RY10	#N/A	#N/A	#N/A	38.672	2834600	Coproporphyrinogen oxidase, EC 1.3.3.3
CTHT_0006820	G0RYI5	#N/A	#N/A	#N/A	50.385	2819000	RuvB-like helicase, EC 3.6.4.12
CTHT_0045940	G0S9H8	#N/A	#N/A	#N/A	16.2	2784100	Putative dynein light chain protein
CTHT_0005670	G0RY73	#N/A	#N/A	#N/A	72.008	2753500	Serine/threonine-protein kinase-like protein
CTHT_0048350	G0SAZ6	#N/A	#N/A	#N/A	20.784	2747800	Uncharacterized protein
CTHT_0029120	G0S824	#N/A	#N/A	#N/A	33.999	2743000	3-hydroxybutyryl-CoA dehydrogenase-like protein
CTHT_0015970	G0S248	#N/A	#N/A	#N/A	53.509	2734300	ATP citrate synthase
CTHT_0072000	#N/A	#N/A	#N/A	#N/A	#N/A	2706700	#N/A
CTHT_0011130	G0S0T1	#N/A	#N/A	#N/A	70.463	2630900	F-box domain-containing protein
CTHT_0029500	G0S862	#N/A	#N/A	#N/A	54.17	2606400	Acyl-CoA desaturase, EC 1.14.19.1
CTHT_0055060	G0SBW8	#N/A	#N/A	#N/A	56.875	2587000	Mitochondrial processing peptidase ...
CTHT_0055800	G0SC38	#N/A	#N/A	#N/A	42.9	2513600	Isocitrate dehydrogenase [NAD] subunit, mitochondrial
CTHT_0067820	G0SGW6	#N/A	#N/A	#N/A	8.471	2485600	Uncharacterized protein
CTHT_0058120	G0SCR1	#N/A	#N/A	#N/A	67.972	2469100	Uncharacterized protein
CTHT_0031430	G0S4L5	#N/A	#N/A	#N/A	25.542	2436700	Alternative oxidase
CTHT_0014000	G0S1L2	#N/A	#N/A	#N/A	58.409	2398000	Putative woronin body protein
CTHT_0008530	G0S029	#N/A	#N/A	#N/A	52.578	2348300	Citrate synthase
CTHT_0053970	G0SBL1	#N/A	#N/A	#N/A	24.39	2335800	GTP-binding nuclear protein
CTHT_0022330	G0S428	#N/A	#N/A	#N/A	32.606	2330400	HABP4_PAI-RBP1 domain-containing protein
CTHT_0064950	G0SG41	#N/A	#N/A	#N/A	16.902	2315400	Nucleoside diphosphate kinase, EC 2.7.4.6
CTHT_0021480	G0S3J5	Rio1	#N/A	90S/pre-40S	59.279	2238300	Serine/threonine-protein kinase RIO1, EC 2.7.11.1, EC 3.6.3.-
CTHT_0004310	G0RZV2	#N/A	#N/A	#N/A	27.945	2219200	Lysozyme, EC 3.2.1.17
CTHT_0022920	G0S4I2	#N/A	#N/A	#N/A	40.774	2212200	Uncharacterized protein
CTHT_0002850	G0RZG2	#N/A	#N/A	#N/A	11.736	2181900	Cytochrome c domain-containing protein
CTHT_0014530	G0S1R4	#N/A	#N/A	#N/A	103.083	2177100	ATP-dependent 6-phosphofructokinase, ATP-PFK, Phosphofructokinase, EC 2.7.1.11(Phosphohexokinase)
CTHT_0047710	G0SAT5	#N/A	#N/A	#N/A	25.306	2115400	Putative mitochondrial peroxiredoxin prx1 protein
CTHT_0071450	G0SFN1	#N/A	#N/A	#N/A	59.787	2114300	Cyclopropane-fatty-acyl-phospholipi...
CTHT_0061960	G0SE04	#N/A	#N/A	#N/A	45.257	2087300	Glycogen synthase kinase 3-like protein
CTHT_0029790	G0S8G4	#N/A	#N/A	#N/A	83.178	2030900	Putative ribosomal protein
CTHT_0042260	G0SAH0	#N/A	#N/A	#N/A	40.062	2023600	Mannose-1-phosphate guanyltransferase, EC 2.7.7.13 (GDP-mannose pyrophosphorylase) (GTP-mannose-1-phosphate guanylyltransferase)
CTHT_0037120	G0S7Q0	#N/A	#N/A	#N/A	17.817	2016200	37S ribosomal protein S12-like protein
CTHT_0056870	G0SCD9	#N/A	#N/A	#N/A	16.045	2001700	Uncharacterized protein
CTHT_0063540	G0SEF3	#N/A	#N/A	#N/A	15.017	1975100	Cytochrome b-c1 complex subunit 7
CTHT_0027970	G0S7F6	#N/A	#N/A	#N/A	49.628	1935600	Glutamate dehydrogenase
CTHT_0062480	G0SE54	#N/A	#N/A	#N/A	65.072	1900600	Putative GTPase activating protein
CTHT_0044440	G0S940	#N/A	#N/A	#N/A	28.275	1899800	RNA recognition motif-containing protein
CTHT_0056620	G0SCB4	#N/A	#N/A	#N/A	88.491	1882700	Conserved oligomeric Golgi complex subunit 4(Component of oligomeric Golgi complex 4)
CTHT_0044420	G0S938	#N/A	#N/A	#N/A	39.714	1857800	Casein kinase II subunit beta, CK II beta
CTHT_0034550	G0S6D7	#N/A	#N/A	#N/A	38.091	1826500	Uncharacterized protein
CTHT_0071040A	#N/A	#N/A	#N/A	#N/A	#N/A	1787700	#N/A
CTHT_0063810	G0SEH9	#N/A	#N/A	#N/A	71.381	1784300	Uncharacterized protein
CTHT_0014800	G0S1U0	#N/A	#N/A	#N/A	13.169	1774800	V-SNARE coiled-coil homology domain-containing protein
CTHT_0032700	G0S593	#N/A	#N/A	#N/A	14.281	1754500	Profilin
CTHT_0025830	G0S683	Tif6	#N/A	pre-60S	26.448	1733500	Eukaryotic translation initiation factor 6, eIF-6
CTHT_0009980	G0S0G9	#N/A	#N/A	#N/A	42.605	1724000	Mitochondrial 60S ribosomal protein rml2-like protein
CTHT_0043860	G0S8Y3	#N/A	#N/A	#N/A	11.922	1707000	Putative ribosomal protein
CTHT_0037110	G0S7P9	#N/A	#N/A	#N/A	47.662	1704300	Acyl-CoA dehydrogenase-like protein
CTHT_0032630	G0S586	#N/A	#N/A	#N/A	38.427	1696900	Fatty acid hydroxylase domain-containing protein
CTHT_0027220	G0S6X6	#N/A	#N/A	#N/A	16.704	1696600	Uncharacterized protein
CTHT_0050020	G0SBE8	#N/A	#N/A	#N/A	41.416	1692400	Altered inheritance of mitochondria protein 24, mitochondrial
CTHT_0000630	G0RYU7	#N/A	#N/A	#N/A	75.998	1688200	Tryptophan synthase, EC 4.2.1.20
CTHT_0052500	G0SDP4	#N/A	#N/A	#N/A	60.105	1641500	Inositol-3-phosphate synthase, EC 5.5.1.4
CTHT_0058820	G0SCY5	#N/A	#N/A	#N/A	93.778	1635700	Vps53_N domain-containing protein
CTHT_0045890	G0S9H3	#N/A	#N/A	#N/A	39.172	1632800	Eukaryotic translation initiation factor 3 subunit I, eIF3i (Eukaryotic translation initiation factor 3 39 kDa subunit homolog, eIF-3 39 kDa subunit homolog)
CTHT_0005820	G0RY88	#N/A	#N/A	#N/A	31.379	1632400	Putative mitochondrial phosphate carrier protein
CTHT_0019120	G0S2Z9	#N/A	#N/A	#N/A	59.439	1602300	Uncharacterized protein
CTHT_0033240	G0S5K1	#N/A	#N/A	#N/A	23.481	1595500	Putative ribosomal protein
CTHT_0058350	G0SCT4	#N/A	#N/A	#N/A	21.392	1593700	ATP synthase-like protein
CTHT_0053590	G0SBH4	#N/A	#N/A	#N/A	63.91	1573800	Uncharacterized protein
CTHT_0019770	G0S359	#N/A	#N/A	#N/A	10.139	1548500	37S ribosomal protein mrp10, mitochondrial
CTHT_0067090	G0SGP5	#N/A	#N/A	#N/A	49.131	1542600	Uncharacterized protein
CTHT_0002640	G0RZE1	#N/A	#N/A	#N/A	10.623	1527600	Uncharacterized protein
CTHT_0058240	G0SCS3	#N/A	#N/A	#N/A	12.626	1473900	Dynein light chain
CTHT_0059470	G0SER8	#N/A	#N/A	#N/A	21.771	1453700	Ubiquitin-like protein
CTHT_0021740	G0S3M0	#N/A	#N/A	#N/A	14.006	1445400	Ribosomal protein l38-like protein
CTHT_0010010	G0S0H2	#N/A	#N/A	#N/A	36.787	1436300	WD40 repeat-containing protein
CTHT_0006340	G0RYD9	#N/A	#N/A	#N/A	43.063	1427600	Sterol 24-C-methyltransferase, EC 2.1.1.-(Delta(24)-sterol C-methyltransferase)
CTHT_0055110	G0SBX2	#N/A	#N/A	#N/A	36.985	1414900	Uncharacterized protein
CTHT_0048470	G0SB08	#N/A	#N/A	#N/A	41.04	1388100	Mitogen-activated protein kinase, EC 2.7.11.24
CTHT_0015950	G0S246	#N/A	#N/A	#N/A	72.233	1386900	ATP citrate synthase, EC 2.3.3.8
CTHT_0049010	G0SB60	#N/A	#N/A	#N/A	31.205	1384300	26S proteasome regulatory subunit rpn12-like protein
CTHT_0019510	G0S335	#N/A	#N/A	#N/A	78.862	1382300	Uncharacterized protein
CTHT_0063460	G0SEE5	Nhp2	#N/A	90S/pre-40S/pre-60S	32.115	1373100	Ribonucloprotein
CTHT_0006170	G0RYC2	#N/A	#N/A	#N/A	53.146	1369000	RuvB-like helicase, EC 3.6.4.12
CTHT_0056980	G0SCF0	#N/A	#N/A	#N/A	11.178	1355200	ATP synthase subunit e, mitochondrial
CTHT_0029240	G0S836	#N/A	#N/A	#N/A	13.736	1328700	Ribosomal protein s13-like protein
CTHT_0072210	G0SFU9	#N/A	#N/A	#N/A	12.942	1310100	Putative ribosomal protein
CTHT_0062290	G0SE37	#N/A	#N/A	#N/A	40.842	1306300	Uncharacterized protein
CTHT_0058060	G0SCQ5	#N/A	#N/A	#N/A	21.14	1303500	Uncharacterized protein
CTHT_0035530	G0S6Y9	#N/A	#N/A	#N/A	42.999	1285500	Putative tRNA-binding protein
CTHT_0029680	G0S8F3	#N/A	#N/A	#N/A	31.564	1284600	54S ribosomal protein L4, mitochondrial
CTHT_0065060	G0SG52	#N/A	#N/A	#N/A	28.443	1279000	Proteasome subunit beta
CTHT_0027650	G0S771	#N/A	#N/A	#N/A	20.535	1251800	Succinate dehydrogenase cytochrome-like protein
CTHT_0003750	G0RZQ0	#N/A	#N/A	#N/A	43.917	1244000	26S protease subunit RPT4 (26S protease subunit SUG2)-like protein
CTHT_0016320	G0S283	#N/A	#N/A	#N/A	47.144	1231900	26S protease regulatory subunit 6B-...
CTHT_0061850	G0SFF4	#N/A	#N/A	#N/A	108.513	1222000	Importin N-terminal domain-containing protein
CTHT_0059440	G0SER5	#N/A	#N/A	#N/A	87.686	1210900	Uncharacterized protein
CTHT_0023250	G0S4R4	#N/A	#N/A	#N/A	86.888	1172400	5-methyltetrahydropteroyltriglutama...
CTHT_0066870	G0SGM5	#N/A	#N/A	#N/A	34.364	1168900	Putative 37S ribosomal protein
CTHT_0033930	G0S625	#N/A	#N/A	#N/A	17.65	1145600	DNA-directed RNA polymerases I, II, and III subunit RPABC3
CTHT_0025660	G0S614	#N/A	#N/A	#N/A	15.46	1136200	L51_S25_CI-B8 domain-containing protein
CTHT_0024170	G0S5B0	#N/A	#N/A	#N/A	17.846	1132200	ATP synthase subunit delta, mitochondrial (F-ATPase delta subunit)
CTHT_0019100	G0S2Z7	#N/A	#N/A	#N/A	27.734	1123800	Eukaryotic translation initiation f...
CTHT_0026340	G0S6I5	#N/A	#N/A	#N/A	103.459	1092500	Uncharacterized protein
CTHT_0062220	G0SE30	Utp24	#N/A	90S/pre-40S	21.066	1091000	PINc domain-containing protein
CTHT_0066650	G0SGK4	#N/A	#N/A	#N/A	31.075	1066400	Abhydrolase_2 domain-containing protein
CTHT_0054460	G0SBR0	#N/A	#N/A	#N/A	59.394	1059200	T-complex protein 1 subunit delta
CTHT_0042990	G0SAP2	#N/A	#N/A	#N/A	83.921	1058700	Polyadenylate-binding protein, PABP
CTHT_0002430	G0RZC0	#N/A	#N/A	#N/A	61.534	1052100	T-complex protein 1 subunit gamma
CTHT_0062930	G0SE93	#N/A	#N/A	#N/A	45.59	1030500	Branched-chain-amino-acid aminotransferase, EC 2.6.1.42
CTHT_0053870	G0SBK2	#N/A	#N/A	#N/A	51.953	1026100	tRNA-dihydrouridine(47) synthase [N...
CTHT_0048300	G0SAZ1	Gar1	#N/A	90S/pre-40S/pre-60S	19.387	1005500	H/ACA ribonucleoprotein complex subunit
CTHT_0050110	G0SBF7	#N/A	#N/A	#N/A	47.017	1003900	Uncharacterized protein
CTHT_0034780	G0S6F9	#N/A	#N/A	#N/A	50.95	985090	26S proteasome regulatory subunit-like protein
CTHT_0027110	G0S6W5	#N/A	#N/A	#N/A	19.427	959620	E3 ubiquitin ligase complex SCF subunit
CTHT_0057900	G0SCN9	#N/A	#N/A	#N/A	42.647	951640	Pru domain-containing protein
CTHT_0054850	G0SBU7	#N/A	#N/A	#N/A	32.186	930480	Succinate dehydrogenase [ubiquinone] iron-sulfur subunit, mitochondrial, EC 1.3.5.1
CTHT_0000220	G0RXS5	#N/A	#N/A	#N/A	57.042	923040	CCT-beta
CTHT_0067870	G0SGX1	#N/A	#N/A	#N/A	35.598	917500	Mitochondrial 40S ribosomal protein S9-like protein
CTHT_0052320	G0SDM6	#N/A	#N/A	#N/A	34.964	910080	Uncharacterized protein
CTHT_0051480	G0SDE3	#N/A	#N/A	#N/A	64.853	892850	HTH APSES-type domain-containing protein
CTHT_0023140	G0S4Q3	#N/A	#N/A	#N/A	14.814	892660	NADH-ubiquinone oxidoreductase B14 subunit-like protein
CTHT_0059780	G0SEU9	#N/A	#N/A	#N/A	31.328	887300	Proteasome subunit beta
CTHT_0007620	G0RYR5	#N/A	#N/A	#N/A	10.374	881530	Mitochondrial ribosomal protein s19-like protein
CTHT_0008640	G0S040	#N/A	#N/A	#N/A	22.795	881300	L51_S25_CI-B8 domain-containing protein
CTHT_0069380	G0SHB1	#N/A	#N/A	#N/A	123.147	879420	Eukaryotic translation initiation factor 3 subunit A, eIF3a (Eukaryotic translation initiation factor 3 110 kDa subunit homolog, eIF3 p110) (Translation initiation factor eIF3, p110 subunit homolog)
CTHT_0069360	G0SHA9	#N/A	#N/A	#N/A	37.095	866110	Serine/threonine-protein phosphatase, EC 3.1.3.16
CTHT_0002400	G0RZB7	#N/A	#N/A	#N/A	119.873	861290	CRM1_C domain-containing protein
CTHT_0032190	G0S4Z3	#N/A	#N/A	#N/A	35.392	857540	Malate dehydrogenase, EC 1.1.1.37
CTHT_0069890	G0SHG0	#N/A	#N/A	#N/A	34.587	850610	Putative ribosomal protein
CTHT_0036130	G0S7A2	#N/A	#N/A	#N/A	61.448	848440	T-complex protein 1 subunit alpha (CCT-alpha)
CTHT_0014320	G0S1P3	#N/A	#N/A	#N/A	10.951	845260	NADH dehydrogenase-like protein
CTHT_0051870	G0SDI1	#N/A	#N/A	#N/A	25.002	844190	GOLD domain-containing protein
CTHT_0058050	G0SCQ4	#N/A	#N/A	#N/A	23.133	836690	GOLD domain-containing protein
CTHT_0007690	G0RYS1	#N/A	#N/A	#N/A	43.499	833110	26S protease regulatory subunit 8-like protein
CTHT_0029990	G0S8I3	#N/A	#N/A	#N/A	69.736	828490	RING-type domain-containing protein
CTHT_0035480	G0S6T0	#N/A	#N/A	#N/A	32.671	825830	Nucleoporin POM33 (Nuclear pore protein POM33) (Pore membrane protein of 33 kDa)
CTHT_0048550	G0SB16	#N/A	#N/A	#N/A	67.059	823520	Uncharacterized protein
CTHT_0035130	G0S6P6	#N/A	#N/A	#N/A	70.979	812830	Serine/threonine protein kinase-lik...
CTHT_0060980	G0SF67	#N/A	#N/A	#N/A	43.631	810000	Uncharacterized protein
CTHT_0053750	G0SBJ0	#N/A	#N/A	#N/A	66.937	807490	UTP--glucose-1-phosphate uridylyltransferase, EC 2.7.7.9 (UDP-glucose pyrophosphorylase)
CTHT_0034440	G0S6C7	#N/A	#N/A	#N/A	39.071	807480	Uncharacterized protein
CTHT_0043870	G0S8Y4	Utp14	#N/A	90S/pre-40S	104.553	793040	Uncharacterized protein
CTHT_0058530	G0SCV7	#N/A	#N/A	#N/A	70.261	790200	Uncharacterized protein
CTHT_0042390	G0SAI3	#N/A	#N/A	#N/A	34.082	789470	Ribosomal protein S7-like protein
CTHT_0011060	G0S0S4	#N/A	#N/A	#N/A	18.89	787650	NTP_transf_9 domain-containing prot...
CTHT_0070260	G0SHJ7	#N/A	#N/A	#N/A	34.353	781550	Malate dehydrogenase
CTHT_0034390	G0S669	#N/A	#N/A	#N/A	35.723	780410	Uncharacterized protein
CTHT_0010810	G0S0Q0	#N/A	#N/A	#N/A	52.335	780210	Citrate synthase
CTHT_0071520	G0SFN8	#N/A	#N/A	#N/A	88.231	772540	Guanylate kinase-like domain-containing protein
CTHT_0066610	G0SGK0	Cbf5	#N/A	90S/pre-40S/pre-60S	53.313	770050	H/ACA ribonucleoprotein complex subunit CBF5, EC 5.4.99.- (Centromere-binding factor 5) (Centromere/microtubule-binding protein CBF5) (H/ACA snoRNP protein CBF5) (Small nucleolar RNP protein CBF5)
CTHT_0026940	G0S6U8	Efl1	#N/A	pre-60S	120.599	765690	Tr-type G domain-containing protein
CTHT_0065860	G0SGC8	#N/A	#N/A	#N/A	29.93	764830	Uncharacterized protein
CTHT_0054130	G0SBM7	#N/A	#N/A	#N/A	39.697	751950	Peroxidase, EC 1.11.1.-
CTHT_0067190	G0SGQ5	#N/A	#N/A	#N/A	45.781	742420	Mitochondrial protein import protein mas5-like protein
CTHT_0009550	G0S0C7	#N/A	#N/A	#N/A	34.703	729420	HMG box domain-containing protein
CTHT_0063180	G0SEB7	#N/A	#N/A	#N/A	22.422	723550	Uncharacterized protein
CTHT_0018870	G0S2X8	#N/A	#N/A	#N/A	62.935	722310	T-complex protein 1 subunit eta
CTHT_0061600	G0SFC9	#N/A	#N/A	#N/A	27.724	714820	Protein FYV4, mitochondrial
CTHT_0020050	G0S383	#N/A	#N/A	#N/A	50.924	711550	Eukaryotic translation initiation factor 3 subunit E, eIF3e
CTHT_0002630	G0RZE0	#N/A	#N/A	#N/A	9.979	711160	Cytochrome c oxidase subunit
CTHT_0062240	G0SE32	#N/A	#N/A	#N/A	27.025	709920	C-8 sterol isomerase, EC 5.-.-.- (Delta-8--delta-7 sterol isomerase)
CTHT_0009140	G0S086	#N/A	#N/A	#N/A	16.485	705490	Uncharacterized protein
CTHT_0017870	G0S2N5	#N/A	#N/A	#N/A	9.786	705320	Uncharacterized protein
CTHT_0017560	G0S2K6	#N/A	#N/A	#N/A	15.239	702520	HIT domain-containing protein
CTHT_0047130	G0S9T7	#N/A	#N/A	#N/A	39.783	699420	Uncharacterized protein
CTHT_0024190	G0S5B2	#N/A	#N/A	#N/A	95.663	699330	PNPLA domain-containing protein
CTHT_0045130	G0S9A5	#N/A	#N/A	#N/A	24.675	698650	GOLD domain-containing protein
CTHT_0017880	G0S2N6	#N/A	#N/A	#N/A	58.18	690430	Pyruvate kinase, EC 2.7.1.40
CTHT_0038600	G0S8M4	#N/A	#N/A	#N/A	38.549	674890	Reticulon-like protein
CTHT_0005480	#N/A	#N/A	#N/A	#N/A	#N/A	666130	#N/A
CTHT_0003760	G0RZQ1	#N/A	#N/A	#N/A	32.367	660220	Protoglobin domain-containing protein
CTHT_0057070	G0SCF9	#N/A	#N/A	#N/A	42.601	655170	DNA-directed RNA polymerases I and III subunit RPAC1
CTHT_0000600	G0RYU4	#N/A	#N/A	#N/A	46.369	653670	Aspartate aminotransferase, EC 2.6.1.1
CTHT_0069820	G0SHF3	#N/A	#N/A	#N/A	45.481	647320	Pyruvate dehydrogenase E1 component subunit alpha, EC 1.2.4.1
CTHT_0029030	G0S816	#N/A	#N/A	#N/A	40.246	645800	Uncharacterized protein
CTHT_0014250	G0S1N6	#N/A	#N/A	#N/A	91.494	641010	G2-specific protein kinase-like pro...
CTHT_0028490	G0S7Q9	#N/A	#N/A	#N/A	49.254	639550	CAF1C_H4-bd domain-containing protein
CTHT_0037740	G0S866	#N/A	#N/A	#N/A	204.83	636840	Fatty acid synthase subunit alpha, EC 1.1.1.100, EC 2.3.1.41, EC 2.3.1.86
CTHT_0062090	G0SE17	#N/A	#N/A	#N/A	39.85	635680	Mitochondrial ribosomal protein l7-like protein
CTHT_0054290	G0SBP3	#N/A	#N/A	#N/A	42.396	633890	Inorganic diphosphatase, EC 3.6.1.1
CTHT_0008350	G0S011	#N/A	#N/A	#N/A	75.841	629490	6-phosphofructo-2-kinase 1-like protein
CTHT_0060270	G0SEZ8	#N/A	#N/A	#N/A	57.802	619890	6-phosphogluconate dehydrogenase, decarboxylating, EC 1.1.1.44
CTHT_0056350	G0SC89	#N/A	#N/A	#N/A	25.037	615820	Uncharacterized protein
CTHT_0022690	G0S4G1	#N/A	#N/A	#N/A	33.964	612210	NADH-cytochrome b5 reductase, EC 1.6.2.2
CTHT_0015900	G0S241	#N/A	#N/A	#N/A	33.892	608310	Uncharacterized protein
CTHT_0054470	G0SBR1	#N/A	#N/A	#N/A	48.653	604300	26S protease regulatory subunit 7-like protein
CTHT_0037990	G0S891	#N/A	#N/A	#N/A	294.946	598900	THO complex subunit 2
CTHT_0056130	G0SC68	#N/A	#N/A	#N/A	222.195	595750	Putative lipid-binding protein
CTHT_0011390	G0S0V6	#N/A	#N/A	#N/A	41.144	590520	Uncharacterized protein
CTHT_0056440	G0SC97	#N/A	#N/A	#N/A	27.368	590350	Uncharacterized protein
CTHT_0004130	G0RZT6	#N/A	#N/A	#N/A	62.59	588220	Protein kinase domain-containing protein
CTHT_0027120	G0S6W6	#N/A	#N/A	#N/A	19.912	588200	Putative ADP-ribosylation factor
CTHT_0026930	G0S6U7	#N/A	#N/A	#N/A	54.483	587270	Eukaryotic translation initiation f...
CTHT_0046020	G0S9I6	#N/A	#N/A	#N/A	25.52	583320	NADH-ubiquinone oxidoreductase-like protein
CTHT_0002530	G0RZD0	#N/A	#N/A	#N/A	45.926	581220	Mitochondrial 60S ribosomal protein L9-like protein
CTHT_0027550	G0S761	Nop10	#N/A	90S/pre-40S/pre-60S	12.235	580740	H/ACA ribonucleoprotein complex subunit NOP10 (Nucleolar protein 10) (Nucleolar protein family A member 3) (snoRNP protein NOP10)
CTHT_0018510	G0S2U4	Nop56	#N/A	90S/pre-40S/pre-60S	57.735	576920	Nucleolar protein 58
CTHT_0022200	G0S415	#N/A	#N/A	#N/A	199.071	575410	DMAP1-binding domain-containing protein
CTHT_0033320	G0S5K9	#N/A	#N/A	#N/A	100.664	573000	26S proteasome regulatory subunit RPN1
CTHT_0062570	G0SE62	#N/A	#N/A	#N/A	33.746	564260	Spermidine synthase-like protein
CTHT_0003740	G0RZP9	#N/A	#N/A	#N/A	83.542	554890	Glutamine--fructose-6-phosphate transaminase (isomerizing), EC 2.6.1.16 (D-fructose-6-phosphate amidotransferase) (Hexosephosphate aminotransferase)
CTHT_0055570	G0SC17	#N/A	#N/A	#N/A	74.743	553080	Histone deacetylase, EC 3.5.1.98
CTHT_0020060	G0S384	#N/A	#N/A	#N/A	21.638	552000	Uncharacterized protein
CTHT_0057970	G0SCP6	#N/A	#N/A	#N/A	71.322	548090	Succinate dehydrogenase [ubiquinone] flavoprotein subunit, mitochondrial, EC 1.3.5.1
CTHT_0052210	G0SDL5	#N/A	#N/A	#N/A	19.833	543930	Uncharacterized protein
CTHT_0007480	G0RYQ1	#N/A	#N/A	#N/A	95.858	543450	Protein SEY1, EC 3.6.5.-
CTHT_0011000	G0S0R8	#N/A	#N/A	#N/A	44.761	541820	Septin-type G domain-containing protein
CTHT_0056450	G0SC98	#N/A	#N/A	#N/A	58.771	529740	Inner membrane translocase subunit ...
CTHT_0042890	G0SAN3	#N/A	#N/A	#N/A	63.863	525860	NAD-dependent histone deacetylase-like protein
CTHT_0024940	G0S5N9	#N/A	#N/A	#N/A	31.92	523430	Ribosomal protein L1-like protein
CTHT_0028390	G0S7J7	#N/A	#N/A	#N/A	17.5	522420	Cytochrome c oxidase subunit 6, mitochondrial (Cytochrome c oxidase polypeptide VI)
CTHT_0005690	G0RY75	#N/A	#N/A	#N/A	55.303	521390	Ribosomal protein s5-like protein
CTHT_0026640	G0S6L5	#N/A	#N/A	#N/A	17.25	519400	Uncharacterized protein
CTHT_0058780	G0SCY1	#N/A	#N/A	#N/A	47.697	516550	Nitric oxide dioxygenase, EC 1.14.12.17
CTHT_0066940	G0SGN2	#N/A	#N/A	#N/A	65.541	513840	Delta24(24-1) sterol reductase-like protein
CTHT_0064900	G0SG36	#N/A	#N/A	#N/A	27.647	511980	SH3b domain-containing protein
CTHT_0043400	G0S8U1	#N/A	#N/A	#N/A	33.334	508610	NADH-ubiquinone oxidoreductase 30.4 kDa subunit-like protein
CTHT_0017340	G0S2I4	#N/A	#N/A	#N/A	32.445	494150	Uncharacterized protein
CTHT_0069670	G0SHD8	#N/A	#N/A	#N/A	259.063	487620	WD40 repeat-containing protein
CTHT_0001860	G0RZ65	#N/A	#N/A	#N/A	35.855	484680	S5A_REDUCTASE domain-containing protein
CTHT_0006540	G0RYF8	#N/A	#N/A	#N/A	35.066	472930	Ribosomal protein S15-like protein
CTHT_0026550	G0S6K6	#N/A	#N/A	#N/A	27.05	471860	Ran-specific GTPase-activating protein 1-like protein
CTHT_0058480	G0SCU7	#N/A	#N/A	#N/A	194.651	463160	DNA-directed RNA polymerase subunit, EC 2.7.7.6
CTHT_0071330	G0SFM0	#N/A	#N/A	#N/A	53.313	455960	Uncharacterized protein
CTHT_0007540	G0RYQ7	#N/A	#N/A	#N/A	20.923	451000	Putative inorganic phosphate transporter protein
CTHT_0011900	G0S106	#N/A	#N/A	#N/A	118.645	443220	Uncharacterized protein
CTHT_0037170	G0S7V9	#N/A	#N/A	#N/A	32.692	442010	Pyridoxal 5'-phosphate synthase (gl...
CTHT_0005960	G0RYA1	#N/A	#N/A	#N/A	82.055	436610	NADH-ubiquinone oxidoreductase-like protein
CTHT_0009530	G0S0C5	#N/A	#N/A	#N/A	41.892	431810	C-3 sterol dehydrogenase/C-4-like protein
CTHT_0022940	G0S4I4	#N/A	#N/A	#N/A	10.451	431620	MICOS complex subunit MIC10
CTHT_0054220	G0SBN6	#N/A	#N/A	#N/A	43.982	430180	Uncharacterized protein
CTHT_0001700	G0RZ49	#N/A	#N/A	#N/A	39.197	429440	Putative GTP binding protein
CTHT_0071240	G0SFL2	#N/A	#N/A	#N/A	98.159	418930	Eukaryotic translation initiation factor 3 subunit C, eIF3c (Eukaryotic translation initiation factor 3 93 kDa subunit homolog, eIF3 p93) (Translation initiation factor eIF3, p93 subunit homolog)
CTHT_0040970	G0SA46	#N/A	#N/A	#N/A	55.375	414280	NADH dehydrogenase [ubiquinone] flavoprotein 1, mitochondrial, EC 7.1.1.2
CTHT_0008760	G0S051	#N/A	#N/A	#N/A	33.427	412190	Vesicular-fusion protein sec17-like protein
CTHT_0029860	G0S8H1	#N/A	#N/A	#N/A	131.449	410080	Putative nonsense-mediated protein
CTHT_0041710	G0SAB8	#N/A	#N/A	#N/A	45.827	408540	Prohibitin-like protein
CTHT_0054340	G0SBP8	#N/A	#N/A	#N/A	66.4	406120	Eukaryotic translation initiation factor 3 subunit M, eIF3m
CTHT_0026200	G0S6B9	#N/A	#N/A	#N/A	138.977	405480	Structural maintenance of chromosomes protein
CTHT_0073570	G0SHW1	#N/A	#N/A	#N/A	66.003	404070	Lysyl-tRNA synthetase
CTHT_0067480	G0SGT3	#N/A	#N/A	#N/A	55.445	402480	Trimethyllysine dioxygenase
CTHT_0071380	G0SFM5	#N/A	#N/A	#N/A	21.018	394510	Ribosomal protein L23-like protein
CTHT_0019590	G0S343	#N/A	#N/A	#N/A	37.617	394020	Fatty acid hydroxylase domain-containing protein
CTHT_0057460	G0SCJ5	#N/A	#N/A	#N/A	33.959	393630	Prohibitin
CTHT_0069850	G0SHF6	#N/A	#N/A	#N/A	29.515	384130	Proteasome subunit alpha type
CTHT_0001720	G0RZ51	#N/A	#N/A	#N/A	35.714	383140	Putative antiviral protein
CTHT_0025200	G0S5W8	#N/A	#N/A	#N/A	35.297	381760	LysM domain-containing protein
CTHT_0057080	G0SCG0	#N/A	#N/A	#N/A	56.564	379620	NADH-ubiquinone oxidoreductase 49 kDa subunit-like protein
CTHT_0048280	G0SAY9	Emg1	#N/A	90S/pre-40S	27.9	378670	Uncharacterized protein
CTHT_0065730	G0SGB5	#N/A	#N/A	#N/A	49.184	377360	Elongation factor Tu
CTHT_0044020	G0S8Z8	#N/A	#N/A	#N/A	53.96	377220	Alanine transaminase, EC 2.6.1.2
CTHT_0070940	G0SFI4	#N/A	#N/A	#N/A	48.895	377180	Ornithine aminotransferase
CTHT_0039150	G0S3W8	#N/A	#N/A	#N/A	87.974	372860	Ubiquitin-protein ligase-like protein
CTHT_0008710	G0S046	#N/A	#N/A	#N/A	35.395	367160	Acetohydroxy-acid synthase small subunit
CTHT_0042960	G0SAP0	#N/A	#N/A	#N/A	97.345	367110	Alpha-1,2-mannosidase-like protein
CTHT_0030870	G0S465	#N/A	#N/A	#N/A	22.68	366990	Putative glycolipid transporter protein
CTHT_0029900	G0S8H5	#N/A	#N/A	#N/A	62.314	360730	Uncharacterized protein
CTHT_0032460	G0S570	#N/A	#N/A	#N/A	48.974	358140	60S ribosomal protein L3-like protein
CTHT_0013130	G0S1C7	#N/A	#N/A	#N/A	37.176	357250	Ubiquinone biosynthesis protein COQ...
CTHT_0021290	G0S8C8	#N/A	#N/A	#N/A	28.986	355140	Putative heat shock protein
CTHT_0013310	G0S1E5	#N/A	#N/A	#N/A	47.322	350960	Isovaleryl-CoA dehydrogenase-like protein
CTHT_0037750	G0S867	#N/A	#N/A	#N/A	235.175	350870	Malonyltransferase-like protein
CTHT_0042750	G0SAL9	#N/A	#N/A	#N/A	245.557	349560	Uncharacterized protein
CTHT_0048590	G0SB20	#N/A	#N/A	#N/A	54.202	346770	Dihydrolipoyl dehydrogenase, EC 1.8.1.4
CTHT_0034350	G0S666	#N/A	#N/A	#N/A	63.151	346040	Uncharacterized protein
CTHT_0047780	G0SAU1	#N/A	#N/A	#N/A	24.743	345870	Elongation factor 1-beta-like protein
CTHT_0000230	G0RXS6	#N/A	#N/A	#N/A	86.249	345550	Eukaryotic translation initiation factor 3 subunit B, eIF3b (Eukaryotic translation initiation factor 3 90 kDa subunit homolog, eIF3 p90) (Translation initiation factor eIF3, p90 subunit homolog)
CTHT_0070770	G0SFG9	#N/A	#N/A	#N/A	31.206	344160	Enoyl-CoA hydratase-like protein
CTHT_0036260	G0S7B5	#N/A	#N/A	#N/A	37.878	343950	Very-long-chain 3-oxoacyl-CoA reductase, EC 1.1.1.330 (3-ketoacyl-CoA reductase, 3-ketoreductase, KAR) (Microsomal beta-keto-reductase)
CTHT_0061460	G0SFB5	Ytm1	#N/A	pre-60S	52.939	343550	Ribosome biogenesis protein YTM1
CTHT_0008580	G0S034	#N/A	#N/A	#N/A	47.19	342390	O-acetylhomoserine (Thiol)-lyase-like protein
CTHT_0017250	G0S2H5	#N/A	#N/A	#N/A	93.529	339430	Phosphoketolase-like protein
CTHT_0053520	G0SDZ2	#N/A	#N/A	#N/A	76.99	336060	Uncharacterized protein
CTHT_0030140	G0S3P6	#N/A	#N/A	#N/A	60.36	320620	DNA-directed RNA polymerases I, II, and III subunit RPABC1
CTHT_0031570	G0S4M8	#N/A	#N/A	#N/A	63.008	313920	Eukaryotic translation initiation factor 3 subunit H, eIF3h
CTHT_0063570	G0SEF6	#N/A	#N/A	#N/A	41.502	312480	Putative cell wall protein
CTHT_0037370	G0S7X8	#N/A	#N/A	#N/A	44.67	310820	Phosphoglycerate kinase
CTHT_0045990	G0S9I3	#N/A	#N/A	#N/A	28.959	309760	5-demethoxyubiquinone hydroxylase, mitochondrial, DMQ hydroxylase, EC 1.14.99.60 (Ubiquinone biosynthesis monooxygenase COQ7)
CTHT_0028030	G0S7G2	#N/A	#N/A	#N/A	50.275	303530	Serine--tRNA ligase
CTHT_0068300	G0SH12	#N/A	#N/A	#N/A	27.035	300640	Uncharacterized protein
CTHT_0038920	G0S3U5	#N/A	#N/A	#N/A	497.621	299530	Dynein heavy chain, cytoplasmic
CTHT_0057510	G0SCK0	#N/A	#N/A	#N/A	47.806	298720	RNA polymerase II-like protein
CTHT_0055830	G0SC40	#N/A	#N/A	#N/A	59.087	297840	UBX domain-containing protein
CTHT_0028620	G0S7S2	#N/A	#N/A	#N/A	37.818	297540	Mitochondrial import receptor subunit (Tom40)-like protein
CTHT_0054640	G0SBS7	#N/A	#N/A	#N/A	29.432	295970	Proteasome endopeptidase complex
CTHT_0033180	G0S5J5	#N/A	#N/A	#N/A	45.249	294750	CDC73_C domain-containing protein
CTHT_0048220	G0SAY3	#N/A	#N/A	#N/A	81.904	292590	Protein SQS1
CTHT_0061360	G0SFA5	#N/A	#N/A	#N/A	57.532	291800	3-hydroxyisobutyryl-CoA hydrolase-like protein
CTHT_0036950	G0S7N4	#N/A	#N/A	#N/A	89.142	291650	AP-3 complex subunit beta-like protein
CTHT_0044100	G0S906	#N/A	#N/A	#N/A	139.689	289070	Putative SCP160 protein
CTHT_0006350	G0RYE0	#N/A	#N/A	#N/A	41.425	288950	Pyruvate dehydrogenase E1 component subunit beta, EC 1.2.4.1
CTHT_0007260	G0RYM9	#N/A	#N/A	#N/A	33.256	288870	Uncharacterized protein
CTHT_0069340	G0SHA7	#N/A	#N/A	#N/A	98.435	282700	Uncharacterized protein
CTHT_0048960	G0SB55	#N/A	#N/A	#N/A	78.375	280570	Uncharacterized protein
CTHT_0041870	G0SAD3	#N/A	#N/A	#N/A	43.904	275990	Uncharacterized protein
CTHT_0070190	G0SHJ0	#N/A	#N/A	#N/A	33.721	273650	1-acyl-sn-glycerol-3-phosphate acyltransferase, EC 2.3.1.51
CTHT_0035120	G0S6P5	#N/A	#N/A	#N/A	61.585	273140	Glucose-6-phosphate isomerase, EC 5.3.1.9
CTHT_0069760	G0SHE7	#N/A	#N/A	#N/A	19.831	270120	Uncharacterized protein
CTHT_0048540	G0SB15	#N/A	#N/A	#N/A	32.71	262300	Ubiquinone biosynthesis protein
CTHT_0009190	G0S091	#N/A	#N/A	#N/A	25.347	259270	Signal peptidase complex subunit 2
CTHT_0024870	G0S5N2	#N/A	#N/A	#N/A	31.578	257030	Epimerase domain-containing protein
CTHT_0023380	G0S4S7	Arx1	#N/A	pre-60S	45.607	256780	Putative curved DNA-binding protein
CTHT_0063040	G0SEA3	#N/A	#N/A	#N/A	39.411	254580	mRNA export factor GLE2 (Nuclear pore protein GLE2) (Nucleoporin GLE2)
CTHT_0028210	G0S7I0	#N/A	#N/A	#N/A	27.88	254090	Proteasome subunit alpha type
CTHT_0005020	G0RY12	#N/A	#N/A	#N/A	39.273	252730	26S proteasome regulatory subunit-like protein
CTHT_0058540	G0SCV8	#N/A	#N/A	#N/A	40.859	251400	U6 snRNA phosphodiesterase, EC 3.1.4.-
CTHT_0044210	G0S917	#N/A	#N/A	#N/A	88.229	248330	Putative elongation factor
CTHT_0026670	G0S6L8	#N/A	#N/A	#N/A	86.332	245410	Enhancer of mRNA-decapping protein 3
CTHT_0041820	G0SAC8	#N/A	#N/A	#N/A	36.588	243050	Cell division control protein 2-lik...
CTHT_0046010	G0S9I5	#N/A	#N/A	#N/A	52.06	241570	Tubulin gamma chain
CTHT_0019150	G0S302	#N/A	#N/A	#N/A	82.387	241480	AP complex subunit beta
CTHT_0028920	G0S7V2	#N/A	#N/A	#N/A	56.83	241320	Putative ribosomal protein
CTHT_0000620	G0RYU6	#N/A	#N/A	#N/A	26.712	238810	Uncharacterized protein
CTHT_0006590	G0RYG3	#N/A	#N/A	#N/A	38.815	238080	Prohibitin-like protein
CTHT_0045060	G0S998	#N/A	#N/A	#N/A	45.215	235530	MRP-S28 domain-containing protein
CTHT_0061230	G0SF92	#N/A	#N/A	#N/A	44.569	235000	Putative GTP binding protein
CTHT_0018310	G0S2S5	#N/A	#N/A	#N/A	62.687	234060	ATP-dependent RNA helicase-like protein
CTHT_0022150	G0S410	#N/A	#N/A	#N/A	28.562	229860	Putative microtubule binding protein
CTHT_0016630	G0S2B3	#N/A	#N/A	#N/A	21.58	228810	NADH-ubiquinone oxidoreductase-like protein
CTHT_0024120	G0S5A5	#N/A	#N/A	#N/A	40.322	228450	Putative GTP-binding protein
CTHT_0021030	G0S3H2	#N/A	#N/A	#N/A	37.872	227330	Oxidoreductase-like protein
CTHT_0033790	G0S5V8	#N/A	#N/A	#N/A	32.036	227250	Eukaryotic translation initiation factor 3 subunit G, eIF3g (Eukaryotic translation initiation factor 3 RNA-binding subunit, eIF-3 RNA-binding subunit) (Translation initiation factor eIF3 p33 subunit homolog, eIF3 p33 homolog)
CTHT_0034070	G0S639	#N/A	#N/A	#N/A	107.784	226970	BRO1 domain-containing protein
CTHT_0051550	G0SDF0	#N/A	#N/A	#N/A	102.001	222580	Protein SSH4
CTHT_0020290	G0S3A4	#N/A	#N/A	#N/A	56.292	222370	Ysc84 domain-containing protein
CTHT_0008630	G0S039	#N/A	#N/A	#N/A	84.84	220510	Dolichyl-phosphate-mannose--protein mannosyltransferase, EC 2.4.1.109
CTHT_0066920	G0SGN0	#N/A	#N/A	#N/A	157.288	216800	Protein kinase domain-containing protein
CTHT_0057770	G0SCM6	#N/A	#N/A	#N/A	46.854	216760	Calcium/calmodulin-dependent protei...
CTHT_0026330	G0S6I4	#N/A	#N/A	#N/A	56.595	215060	Coatomer subunit delta
CTHT_0057250	G0SCH5	#N/A	#N/A	#N/A	53.734	213580	Uncharacterized protein
CTHT_0070050	G0SHH6	#N/A	#N/A	#N/A	71.955	212010	Uncharacterized protein
CTHT_0051090	G0SDA6	#N/A	#N/A	#N/A	55.807	209960	MAP kinase kinase-like protein
CTHT_0070340	G0SHK5	#N/A	#N/A	#N/A	64.305	208350	FACT complex subunit POB3
CTHT_0057340	G0SCI4	#N/A	#N/A	#N/A	44.389	207590	Uncharacterized protein
CTHT_0023040	G0S4P3	#N/A	#N/A	#N/A	145.332	207180	Uncharacterized protein
CTHT_0048730	G0SB34	#N/A	#N/A	#N/A	43.941	205560	26S proteasome regulatory subunit rpn9-like protein
CTHT_0048740	G0SB35	#N/A	#N/A	#N/A	42.496	203940	NADH dehydrogenase (Ubiquinone)-like protein
CTHT_0011710	G0S0Y8	#N/A	#N/A	#N/A	120.443	197200	Importin N-terminal domain-containing protein
CTHT_0032010	G0S4X5	#N/A	#N/A	#N/A	208.803	195100	SEC7 domain-containing protein
CTHT_0034670	G0S6E9	#N/A	#N/A	#N/A	175.95	194750	Non-specific serine/threonine prote...
CTHT_0057800	G0SCM9	#N/A	#N/A	#N/A	145.589	194250	Uncharacterized protein
CTHT_0073600	G0SHW4	#N/A	#N/A	#N/A	41.893	193800	Uncharacterized protein
CTHT_0014020	G0S1L4	#N/A	#N/A	#N/A	56.791	191280	26S proteasome regulatory subunit rpn5-like protein
CTHT_0016490	G0S2A0	#N/A	#N/A	#N/A	64.018	188540	26S proteasome regulatory subunit-like protein
CTHT_0054370	G0SBQ1	#N/A	#N/A	#N/A	55.888	186480	Protein-synthesizing GTPase, EC 3.6.5.3
CTHT_0073050	G0SHR0	#N/A	#N/A	#N/A	61.796	183910	Putative ER to golgi transport protein
CTHT_0003590	G0RZN4	#N/A	#N/A	#N/A	164.552	183030	Eukaryotic translation initiation factor 3 subunit D, eIF3d
CTHT_0060430	G0SF13	#N/A	#N/A	#N/A	57.948	181670	Inosine-5'-monophosphate dehydrogenase, IMP dehydrogenase, IMPD, IMPDH, EC 1.1.1.205
CTHT_0029880	G0S8H3	#N/A	#N/A	#N/A	84.499	181150	Uncharacterized protein
CTHT_0023750	G0S517	#N/A	#N/A	#N/A	35.226	180170	L-type lectin-like domain-containing protein
CTHT_0041110	G0SA60	#N/A	#N/A	#N/A	33.846	178670	Protein transport protein SEC13
CTHT_0072180	G0SFU6	#N/A	#N/A	#N/A	34.686	177250	Ribosomal_L18e/L15P domain-containing protein
CTHT_0018890	G0S2Y0	#N/A	#N/A	#N/A	123.34	175130	Putative 40S ribosomal protein
CTHT_0074470	G0SI47	#N/A	#N/A	#N/A	55.42	174000	Uncharacterized protein
CTHT_0013170	G0S1D1	#N/A	#N/A	#N/A	62.125	173710	2-methylcitrate dehydratase-like protein
CTHT_0046180	G0S9K2	#N/A	#N/A	#N/A	53.676	173560	Isocitrate dehydrogenase [NADP], EC 1.1.1.42
CTHT_0039860	G0S8P4	#N/A	#N/A	#N/A	29.53	173330	Uncharacterized protein
CTHT_0005390	G0RY46	#N/A	#N/A	#N/A	96.019	173210	Succinate--CoA ligase [ADP-forming] subunit beta, mitochondrial, EC 6.2.1.5 (Succinyl-CoA synthetase beta chain, SCS-beta)
CTHT_0072220	G0SFV0	#N/A	#N/A	#N/A	39.819	170870	Uncharacterized protein
CTHT_0051100	G0SDA7	#N/A	#N/A	#N/A	164.719	169390	Transcription elongation factor Spt6
CTHT_0010310	G0S0K2	#N/A	#N/A	#N/A	60.112	164260	Phosphoglucomutase (alpha-D-glucose-1,6-bisphosphate-dependent), EC 5.4.2.2
CTHT_0068820	G0SH60	#N/A	#N/A	#N/A	50.966	162970	26S protease regulatory subunit 4-like protein
CTHT_0043510	G0S8V0	#N/A	#N/A	#N/A	84.69	161850	Uncharacterized protein
CTHT_0043800	G0S8X7	#N/A	#N/A	#N/A	36.382	161780	tRNA (guanine-N(7)-)-methyltransferase, EC 2.1.1.33 (Transfer RNA methyltransferase 8) (tRNA (guanine(46)-N(7))-methyltransferase) (tRNA(m7G46)-methyltransferase)
CTHT_0024800	G0S5M5	#N/A	#N/A	#N/A	50.649	161070	Uncharacterized protein
CTHT_0070970	G0SFI7	#N/A	#N/A	#N/A	71.316	159010	Coronin
CTHT_0048520	G0SB13	#N/A	#N/A	#N/A	72.705	157580	Uncharacterized protein
CTHT_0046110	G0S9J5	#N/A	#N/A	#N/A	93.153	153660	E3 ubiquitin-protein ligase RSP5, EC 2.3.2.26(HECT-type E3 ubiquitin transferase RSP5)
CTHT_0064110	G0SEK9	#N/A	#N/A	#N/A	27.946	153150	Proteasome subunit alpha type
CTHT_0027820	G0S788	#N/A	#N/A	#N/A	34.434	151380	Putative GTP binding protein
CTHT_0033640	G0S5U4	#N/A	#N/A	#N/A	41.362	149360	Isocitrate dehydrogenase [NAD] subunit, mitochondrial
CTHT_0019570	G0S341	#N/A	#N/A	#N/A	119.328	145360	Biotin synthase, EC 2.8.1.6
CTHT_0044010	G0S8Z7	#N/A	#N/A	#N/A	54.564	145320	26S proteasome regulatory subunit-like protein
CTHT_0066780	G0SGL7	#N/A	#N/A	#N/A	74.958	144120	Transketolase
CTHT_0018170	G0S2R3	#N/A	#N/A	#N/A	184.65	142180	26S proteasome regulatory subunit rpn2-like protein
CTHT_0016370	G0S288	#N/A	#N/A	#N/A	42.912	140390	Aspartic-type endopeptidase-like protein
CTHT_0030680	G0S447	#N/A	#N/A	#N/A	131.015	140210	Peptidylprolyl isomerase, EC 5.2.1.8
CTHT_0005400	G0RY47	#N/A	#N/A	#N/A	66.155	139870	Putative flocculation suppression protein
CTHT_0028450	G0S7Q5	#N/A	#N/A	#N/A	88.648	133660	Protein kinase domain-containing protein
CTHT_0014550	G0S1R6	#N/A	#N/A	#N/A	66.416	132300	Uncharacterized protein
CTHT_0008130	G0RZZ1	#N/A	#N/A	#N/A	52.711	130340	Dolichyl-diphosphooligosaccharide--protein glycosyltransferase subunit WBP1, Oligosaccharyl transferase subunit WBP1
CTHT_0029670	G0S8F2	#N/A	#N/A	#N/A	51.589	129630	Rab GDP dissociation inhibitor
CTHT_0042730	G0SAL7	#N/A	#N/A	#N/A	71.275	129170	Electron transfer flavoprotein-ubiquinone oxidoreductase, ETF-QO, EC 1.5.5.1
CTHT_0029600	G0S8E5	#N/A	#N/A	#N/A	28.453	128990	PROTEASOME_ALPHA_1 domain-containing protein
CTHT_0051680	G0SDG3	#N/A	#N/A	#N/A	45.057	126940	Ketol-acid reductoisomerase, mitochondrial, EC 1.1.1.86 (Acetohydroxy-acid reductoisomerase) (Alpha-keto-beta-hydroxylacyl reductoisomerase)
CTHT_0044990	G0S991	#N/A	#N/A	#N/A	125.275	125660	Uncharacterized protein
CTHT_0047930	G0SAV6	#N/A	#N/A	#N/A	57.781	124510	Fumarate reductase, EC 1.3.1.6
CTHT_0031300	G0S4K2	#N/A	#N/A	#N/A	36.645	123180	Small glutamine-rich tetratricopeptide repeat-containing protein 2-like protein
CTHT_0022720	G0S4G4	#N/A	#N/A	#N/A	102.784	122320	Putative heat shock protein
CTHT_0034860	G0S6G7	#N/A	#N/A	#N/A	107.053	122140	Coatomer subunit beta (Beta-coat protein)
CTHT_0016030	G0S254	#N/A	#N/A	#N/A	111.268	121650	Citrulline--aspartate ligase, EC 6.1.1.20, EC 6.3.4.5 (Phenylalanyl-tRNA synthetase)
CTHT_0047070	G0S9T2	#N/A	#N/A	#N/A	58.193	119820	Serine hydroxymethyltransferase, EC 2.1.2.1
CTHT_0029520	G0S8D7	#N/A	#N/A	#N/A	125.849	116730	Lon protease homolog, mitochondrial, EC 3.4.21.53
CTHT_0071410	G0SFM8	#N/A	#N/A	#N/A	53.906	116170	Uncharacterized protein
CTHT_0031100	G0S487	Esf2	#N/A	90S/pre-40S	38.919	115540	18S rRNA factor 2
CTHT_0012880	#N/A	#N/A	#N/A	#N/A	#N/A	115460	#N/A
CTHT_0043520	G0S8V1	#N/A	#N/A	#N/A	40.632	113400	2-methoxy-6-polyprenyl-1,4-benzoquinol methylase, mitochondrial, EC 2.1.1.201(Ubiquinone biosynthesis methyltransferase COQ5)
CTHT_0012280	G0S143	#N/A	#N/A	#N/A	96.162	113290	Importin N-terminal domain-containing protein
CTHT_0011540	G0S0X1	#N/A	#N/A	#N/A	108.207	112060	Dolichyl-phosphate-mannose--protein mannosyltransferase, EC 2.4.1.109
CTHT_0016910	G0S2E1	#N/A	#N/A	#N/A	157.927	109190	Uncharacterized protein
CTHT_0051660	G0SDG1	#N/A	#N/A	#N/A	101.926	108870	Chitin synthase, EC 2.4.1.16
CTHT_0034160	G0S647	#N/A	#N/A	#N/A	74.75	107560	Uncharacterized protein
CTHT_0032600	G0S583	#N/A	#N/A	#N/A	248.313	105500	Uncharacterized protein
CTHT_0025510	G0S5Z9	#N/A	#N/A	#N/A	40.338	103720	Uncharacterized protein
CTHT_0010000	G0S0H1	#N/A	#N/A	#N/A	206.09	102340	Enzyme regulator-like protein
CTHT_0036030	G0S738	#N/A	#N/A	#N/A	50.834	102140	C-terminal domain kinase-like protein
CTHT_0048920	G0SB52	#N/A	#N/A	#N/A	124.899	100780	Importin N-terminal domain-containing protein
CTHT_0032020	G0S4X6	#N/A	#N/A	#N/A	48.721	100270	Acetyltransferase component of pyruvate dehydrogenase complex, EC 2.3.1.12
CTHT_0026130	G0S6B2	#N/A	#N/A	#N/A	44.368	99332	MRP-L46 domain-containing protein
CTHT_0070840	G0SFH4	#N/A	#N/A	#N/A	53.642	98155	Uncharacterized protein
CTHT_0009420	G0S0B4	#N/A	#N/A	#N/A	73.793	97780	Nuclear protein localization protein 4
CTHT_0028550	G0S7R5	#N/A	#N/A	#N/A	77.897	96996	DNA replication licensing factor MCM5, EC 3.6.4.12
CTHT_0015140	G0S1X1	#N/A	#N/A	#N/A	174.203	96189	Acetyl-CoA hydrolase, EC 3.1.2.1 (Acetyl-CoA deacylase)
CTHT_0046150	G0S9J9	#N/A	#N/A	#N/A	42.303	96066	Putative cis-trans protein
CTHT_0019520	G0S336	#N/A	#N/A	#N/A	46.515	93659	Nitric oxide dioxygenase, EC 1.14.12.17
CTHT_0019540	G0S338	#N/A	#N/A	#N/A	115.776	92176	Trehalose synthase-like protein
CTHT_0067310	G0SGR7	#N/A	#N/A	#N/A	99.397	91943	Aminopeptidase, EC 3.4.11.-
CTHT_0071850	G0SFR6	#N/A	#N/A	#N/A	57.488	90110	Uncharacterized protein
CTHT_0022700	G0S4G2	#N/A	#N/A	#N/A	76.754	88956	Zn(2)-C6 fungal-type domain-containing protein
CTHT_0010030	G0S0H4	#N/A	#N/A	#N/A	47.445	86477	Probable acetate kinase, EC 2.7.2.1(Acetokinase)
CTHT_0011800	G0S0Z6	#N/A	#N/A	#N/A	190.939	86320	PH domain-containing protein
CTHT_0016220	G0S273	Kre33	#N/A	90S/pre-40S	119.633	86312	RNA cytidine acetyltransferase, EC 2.3.1.-(18S rRNA cytosine acetyltransferase)
CTHT_0057880	G0SCN7	#N/A	#N/A	#N/A	65.151	82106	Putative bifunctional purine biosynthesis protein
CTHT_0052370	G0SDN1	#N/A	#N/A	#N/A	117.28	81280	FACT complex subunit
CTHT_0073000	G0SHQ5	#N/A	#N/A	#N/A	131.374	77834	Pyruvate carboxylase, EC 6.4.1.1
CTHT_0029300	G0S842	#N/A	#N/A	#N/A	444.093	75417	Uncharacterized protein
CTHT_0061820	G0SFF1	#N/A	#N/A	#N/A	87.645	75198	Uncharacterized protein
CTHT_0063920	G0SEJ0	#N/A	#N/A	#N/A	28.095	73804	PROTEASOME_ALPHA_1 domain-containing protein
CTHT_0058870	G0SCZ0	#N/A	#N/A	#N/A	51.309	72952	Uncharacterized protein
CTHT_0062880	G0SE88	#N/A	#N/A	#N/A	68.807	72387	Mitochondrial import receptor subunit-like protein
CTHT_0047810	G0SAU4	#N/A	#N/A	#N/A	56.293	71378	J domain-containing protein
CTHT_0006940	G0RYJ7	#N/A	#N/A	#N/A	83.193	71067	Heterokaryon incompatibility protein HET-C-like protein
CTHT_0004430	G0RZW3	#N/A	#N/A	#N/A	206.037	65727	Putative kinesin family protein
CTHT_0040440	G0S9Z5	#N/A	#N/A	#N/A	79.114	61481	Putative transcription factor
CTHT_0003370	G0RZL4	Noc4	#N/A	90S/pre-40S	63.239	60168	CBF domain-containing protein
CTHT_0002960	G0RZH3	#N/A	#N/A	#N/A	191.671	60040	DNA-directed RNA polymerase subunit
CTHT_0050450	G0SD17	#N/A	#N/A	#N/A	124.833	55511	Uncharacterized protein
CTHT_0008720	G0S047	#N/A	#N/A	#N/A	92.836	54852	KH domain-containing protein
CTHT_0030040	G0S8I8	#N/A	#N/A	#N/A	157.747	54426	Mitochondrial GTPase 2-like protein
CTHT_0005900	G0RY95	#N/A	#N/A	#N/A	47.999	53604	PCI domain-containing protein
CTHT_0044760	G0S969	#N/A	#N/A	#N/A	47.852	52943	Homocitrate synthase, EC 2.3.3.14
CTHT_0049000	G0SB59	#N/A	#N/A	#N/A	135.981	52850	Coatomer subunit alpha
CTHT_0054520	G0SBR6	#N/A	#N/A	#N/A	138.932	51979	DNA-directed RNA polymerase subunit beta, EC 2.7.7.6
CTHT_0044060	G0S902	Enp2	#N/A	90S/pre-40S	75.714	50494	Ribosome biogenesis protein ENP2
CTHT_0000590	G0RYU3	#N/A	#N/A	#N/A	39.574	50492	Alcohol dehydrogenase-like protein
CTHT_0057180	G0SCG8	#N/A	#N/A	#N/A	54.679	50388	Dolichyl-diphosphooligosaccharide--...
CTHT_0027780	G0S784	#N/A	#N/A	#N/A	146.518	50356	Putative TATA binding protein interacting protein
CTHT_0070630	G0SHN1	Kri1	#N/A	90S/pre-40S	80.959	48726	Kri1_C domain-containing protein
CTHT_0036600	G0S7K1	#N/A	#N/A	#N/A	59.448	48703	GMP synthase [glutamine-hydrolyzing...
CTHT_0019380	G0S322	#N/A	#N/A	#N/A	121.403	47992	Fatty acid oxygenase-like protein
CTHT_0012100	G0S125	#N/A	#N/A	#N/A	100.953	47877	Coatomer subunit gamma
CTHT_0067910	G0SGX5	#N/A	#N/A	#N/A	81.754	46623	Protein CASP
CTHT_0045510	G0S9E0	#N/A	#N/A	#N/A	145.168	42711	DNA-directed RNA polymerase subunit beta, EC 2.7.7.6
CTHT_0069750	G0SHE6	Rea1	#N/A	pre-60S	559.139	42062	Midasin
CTHT_0060020	G0SEX3	Rrp17	#N/A	90S/pre-40S/pre-60S	111.711	38482	Exosome complex exonuclease-like protein
CTHT_0047040	G0S9S9	#N/A	#N/A	#N/A	120.463	35616	Splicing factor (Prp24)-like protein
CTHT_0062650	G0SE67	#N/A	#N/A	#N/A	78.658	35405	Uncharacterized protein
CTHT_0004500	G0RXW2	#N/A	#N/A	#N/A	100.037	33464	Uncharacterized protein
CTHT_0038270	G0S8J1	#N/A	#N/A	#N/A	107.329	33386	Putative mRNA transport regulator (Mtr10) protein
CTHT_0011080	G0S0S6	#N/A	#N/A	#N/A	145.246	29916	RNA helicase (Ski2)-like protein
CTHT_0001040	G0RYY7	#N/A	#N/A	#N/A	104.731	28720	Uncharacterized protein
CTHT_0014900	G0S1U9	#N/A	#N/A	#N/A	137.988	28027	Putative oxysterol-binding protein
CTHT_0027950	G0S7F4	#N/A	#N/A	#N/A	148.194	27361	RNB domain-containing protein
CTHT_0027980	G0S7F7	#N/A	#N/A	#N/A	152.136	23029	Uncharacterized protein
CTHT_0024640	G0S5L1	Utp10	#N/A	90S/pre-40S	198.279	21724	U3 small nucleolar RNA-associated protein 10
CTHT_0071000	G0SFI9	#N/A	#N/A	#N/A	55.933	20672	Protein kinase domain-containing protein
CTHT_0055120	G0SBX3	#N/A	#N/A	#N/A	117.973	20590	Uncharacterized protein
CTHT_0028070	G0S7G6	#N/A	#N/A	#N/A	182.217	20587	Putative myosin MYO2 protein
CTHT_0058380	G0SCT7	Utp4	#N/A	90S/pre-40S	97.563	17476	Uncharacterized protein
CTHT_0058670	G0SCX1	#N/A	#N/A	#N/A	135.051	14882	Myosin-1 (Class I unconventional myosin) (Type I myosin)
CTHT_0005350	G0RY44	#N/A	#N/A	#N/A	450.748	10537	HECT-type E3 ubiquitin transferase, EC 2.3.2.26
CTHT_0056400	G0SC93	#N/A	#N/A	#N/A	252.467	6361.6	E3 ubiquitin-protein ligase, EC 2.3.2.27

## Sheet: GCFC2-FTpA iBAQ
Gene ID	Protein ID	Human homolog	Yeast homolog	function	Mass (kDa)	iBAQ GCFC2-FTpA	protein function
CTHT_0074550	G0SI54	GCFC2	Ntr2	Disassembly	56.39	8.1708e+09	Uncharacterized protein
CTHT_0009470	G0S0B9	BRR2	Brr2	U5 snRNP	250.589	1.0254e+09	Pre-mRNA splicing helicase-like protein
CTHT_0072540	G0SFY0	PRP19	Prp19	PRP19/CDC5L	51.789	378220000	Pre-mRNA-processing factor 19, EC 2.3.2.27
CTHT_0020180	G0S394	TFIP11	Ntr1	Disassembly	110.639	360530000	G-patch domain-containing protein
CTHT_0005780	G0RY84	DHX15	Prp43	Disassembly	87.035	303440000	RNA helicase, EC 3.6.4.13
CTHT_0074540	G0SI53	SNRPG	Smx2	Sm proteins	9.246	267650000	Small nuclear ribonucleoprotein G, snRNP-G
CTHT_0065260	G0SG70	SNRPD3	Smd3	Sm proteins	12.687	264310000	Small nuclear ribonucleoprotein Sm D3, Sm-D3 (snRNP core protein D3)
CTHT_0003330	G0RZL0	SNRPD1	Smd1	Sm proteins	13.007	219060000	Small nuclear ribonucleoprotein Sm D1(snRNP core protein D1)
CTHT_0054900	G0SBV2	SNU114	Snu114	U5 snRNP	110.586	218870000	116 kDa u5 small nuclear ribonucleoprotein component-like protein
CTHT_0007430	G0RYP6	HSPA8	SSA1	PRP19/CDC5L	71.005	199380000	Heat shock protein 70-like protein
CTHT_0071250	G0SFL3	PRP8	Prp8	U5 snRNP	268.166	195790000	Putative pre-mRNA splicing factor
CTHT_0038260	G0S8J0	SNRPE	Sme1	Sm proteins	10.956	169580000	Small nuclear ribonucleoprotein E
CTHT_0005870	G0RY92	LSM1	Lsm1	Lsm proteins	23.274	153960000	U6 snRNA-associated Sm-like protein LSm1
CTHT_0003570	G0RZN3	LSM2	LSm2	Lsm proteins	11.269	140530000	U6 snRNA-associated Sm-like protein LSm2
CTHT_0072980	G0SHQ3	SNRPB	Smb1	Sm proteins	21.404	130810000	Putative RNA splicing factor
CTHT_0047230	G0S9U7	SNRNP40	-	U5 snRNP	38.185	111620000	ANAPC4_WD40 domain-containing protein
CTHT_0038140	G0S8A6	CDC5L	Cef1	PRP19/CDC5L	86.493	84437000	Putative pre-mRNA splicing protein
CTHT_0017830	G0S2N1	CDC40	Prp17	Bact proteins	61.137	66163000	Uncharacterized protein
CTHT_0008910	G0S066	PLRG1	Prp46	PRP19/CDC5L	54.128	64815000	Putative pre-mRNA splicing protein
CTHT_0033880	G0S620	XAB2	Syf1	IBC	97.819	62107000	Putative pre-mRNA splicing protein
CTHT_0005760	G0RY82	SNRPF	Smx3	Sm proteins	10.717	61615000	Sm protein F
CTHT_0002590	G0RZD6	DHX35	-	C* proteins	74.898	60541000	ATP-dependent helicase-like protein
CTHT_0010060	G0S0H7	SYF3	Syf3	PRP19/CDC5L related	82.064	58538000	Uncharacterized protein
CTHT_0008120	G0RZZ0	ISY1	Isy1	IBC	28.331	54486000	Putative pre-mRNA splicing protein
CTHT_0071530	G0SFN9	AQR	-	IBC	160.837	47667000	Pre-mRNA-splicing factor
CTHT_0065610	G0SGA3	WDR83	-	C* proteins	40.851	42386000	Uncharacterized protein
CTHT_0032950	G0S5H2	LSM4	Lsm4	Lsm proteins	87.566	41967000	Sm domain-containing protein
CTHT_0022090	G0S405	SNRPD2	Smd2	Sm proteins	66.714	41233000	snRNP core protein D2
CTHT_0061180	G0SF87	SKIP	Prp45	PRP19/CDC5L related	64.925	38766000	Pre-mRNA-processing protein 45
CTHT_0006330	G0RYD8	RBM22	Ecm2	PRP19/CDC5L related	42.185	38667000	Putative pre-mRNA splicing protein
CTHT_0051060	G0SDA3	PRPF6	Prp6	U5 snRNP	103.71	37480000	Pre-mRNA splicing factor prp1-like protein
CTHT_0052340	G0SDM8	BCAS2	SNT309	PRP19/CDC5L	25.52	37165000	Uncharacterized protein
CTHT_0023130	G0S4Q2	BUD31	Bud31	PRP19/CDC5L related	17.153	35860000	Putative bud site selection protein
CTHT_0024880	G0S5N3	SYF2	Syf2	PRP19/CDC5L related	36.881	30698000	Pre-mRNA-splicing factor SYF2
CTHT_0027480	G0S754	CWC15	Cwc15	PRP19/CDC5L	28.903	28283000	Putative pre-mRNA splicing protein
CTHT_0028670	G0S7S7	RBM22	Cwc2	PRP19/CDC5L related	45.818	27722000	Putative pre-mRNA splicing protein
CTHT_0011670	G0S0Y4	LSM7	Lsm7	Lsm proteins	15.454	26291000	Sm domain-containing protein
CTHT_0014950	G0S1V3	PPIL1	-	PRP19/CDC5L related	18.338	25765000	Peptidyl-prolyl cis-trans isomerase, PPIase, EC 5.2.1.8
CTHT_0041140	G0SA63	GPATCH1	-	C* proteins	127.794	22007000	G-patch domain-containing protein
CTHT_0054050	G0SBL9	SNRPB2	Msl1	U2 snRNP	21.719	18042000	U2 small nuclear ribonucleoprotein B'-like protein
CTHT_0024090	G0S5A2	SF3B3	Rse1	U2 snRNP	134.365	15340000	Putative pre-mRNA splicing protein
CTHT_0052020	G0SDJ6	CCDC12	-	Bact proteins	25.322	15180000	Uncharacterized protein
CTHT_0034680	G0S6F0	SNRPA1	Lea1	U2 snRNP	27.21	12146000	U2 small nuclear ribonucleoprotein A'
CTHT_0025210	G0S5W9	CWC22	Cwc22	Bact proteins	76.42	10623000	Putative pre-mRNA splicing protein
CTHT_0067690	G0SGV3	ESS2	-	C* proteins	51.915	7769700	Uncharacterized protein
CTHT_0003510	G0RZM7	SF3B1	Hsh155	U2 snRNP	134.787	7749800	TOG domain-containing protein
CTHT_0027620	G0S768	eIF4A3	Fal1	EJC	45.542	7350600	ATP-dependent RNA helicase-like pro...
CTHT_0065550	G0SG97	USP39	Sad1	U4/U6.U5	63.56	7297500	Ubiquitin thiolesterase-like protein
CTHT_0070640	G0SHN2	DNAJC17	Cwc23	Other splicing factors	40.15	7180800	J domain-containing protein
CTHT_0054430	G0SBQ7	DDX23	Prp28	U5 snRNP	80.264	7166200	Uncharacterized protein
CTHT_0005290	G0RY38	CWC27	Cwc27	Bact proteins	65.245	6898800	Peptidylprolyl isomerase, EC 5.2.1.8
CTHT_0040600	G0SA10	YJU2B	-	Other splicing factors	44.558	6088300	Putative mRNA splicing protein
CTHT_0072860	G0SHP4	CWF19L1	Drn1	Disassembly	64.551	5654600	Uncharacterized protein
CTHT_0035950	G0S730	CWF19L2	-	Disassembly	87.98	4440700	Uncharacterized protein
CTHT_0065640	G0SGA6	YJU2	Yju2	Step I factors	36.206	4414300	Splicing factor YJU2
CTHT_0054490	G0SBR3	SF3B6	-	U2 snRNP	13.282	3839700	RRM domain-containing protein
CTHT_0071140	G0SFK3	SRSF8	Pub1	SR protein	53.056	3767800	Putative polyadenylated RNA protein
CTHT_0061970	G0SE05	NCBP1	Sto1	CAP binding proteins	95.315	3602000	Putative cap-binding protein
CTHT_0035640	G0S700	DHX8	Prp22	Step II factors	137.487	3308300	Putative pre-mRNA splicing factor
CTHT_0045250	G0S9B7	SRSF2	-	SR protein	26.358	3150400	Pre-mRNA splicing factor (Srp1)-like protein
CTHT_0056140	G0SC69	U2AF1	-	U2-related	24.499	3118900	Putative splicing factor
CTHT_0022970	G0S4I7	SRRM2	Cwc21	Bact proteins	26.271	2978100	Putative pre-mRNA splicing protein
CTHT_0012740	G0S189	DDX39B	Sub2	EJC	49.214	2295900	Uncharacterized protein
CTHT_0067540	G0SGT9	C1orf35	-	Other splicing factors	34.383	2012300	MMtag domain-containing protein
CTHT_0002620	G0RZD9	SDE2	-	C* proteins	35.731	1922700	Sde2_N_Ubi domain-containing protein
CTHT_0034990	G0S6N3	FAM192A	-	Other splicing factors	28.962	1903800	FAM192A_Fyv6_N domain-containing protein
CTHT_0003520	G0RZM8	U2AF2	Mud2	U2-related	67.193	1787200	Splicing factor U2AF subunit (U2 snRNP auxiliary factor large subunit)
CTHT_0009880	G0S0F9	DHX38	Prp16	C proteins	113.981	1756400	Pre-mRNA splicing factor ATP-dependent RNA helicase prp16-like protein
CTHT_0054790	G0SBU2	PRPF4	Prp4	U4/U6	58.409	1655200	SFM domain-containing protein
CTHT_0005270	G0RY36	PPIL3	-	C* proteins	18.3	1466600	Peptidyl-prolyl cis-trans isomerase, PPIase, EC 5.2.1.8
CTHT_0027370	G0S743	TXNL4A	Dib1	U5 snRNP	16.721	1432700	Spliceosomal protein DIB1
CTHT_0006960	G0RYJ9	RBM39	-	U1-related	67.837	1424200	RNA splicing factor (Pad-1)-like protein
CTHT_0062190	G0SE27	TRA2B	-	SR protein	40.476	1298000	RRM domain-containing protein
CTHT_0055850	G0SC42	HNRNPA0	Ngr1	hnRNP proteins	42.64	1289900	Uncharacterized protein
CTHT_0059490	G0SES0	PPWD1	-	C proteins	71.077	1284700	Peptidylprolyl isomerase, EC 5.2.1.8
CTHT_0002650	G0RZE2	PPIE	-	IBC	16.582	1274100	Putative cyclophilin protein
CTHT_0001190	G0RZ02	CWC25	Cwc25	Step I factors	52.552	1242300	Putative pre-mRNA splicing protein
CTHT_0034960	G0S6H7	SF3A2	Prp11	U2 snRNP	27.909	1201000	Splicing factor 3a subunit 2-like protein
CTHT_0006280	G0RYD3	SF3B2	Cus1	U2 snRNP	66.474	1013200	PSP domain-containing protein
CTHT_0056660	G0SCB8	SRRM1	-	Bact proteins	34.517	755120	PWI domain-containing protein
CTHT_0041950	G0SAE1	PPIL4	-	C proteins	59.001	712890	Peptidyl-prolyl cis-trans isomerase
CTHT_0054990	G0SBW1	FRG1	-	C proteins	29.78	701230	Uncharacterized protein
CTHT_0070610	G0SHM9	PRPF38B	-	Other splicing factors	129.416	698450	RING-type domain-containing protein
CTHT_0027610	G0S767	SF3A3	Prp9	U2 snRNP	59.071	671000	RNA splicing factor PRP9-like protein
CTHT_0054140	G0SBM8	PRPF39	Prp39	Other splicing factors	69.121	649150	Uncharacterized protein
CTHT_0006650	G0RYG9	LENG1	-	C* proteins	47.3	632050	Cir_N domain-containing protein
CTHT_0061980	G0SE06	SF3B4	Hsh49	U2 snRNP	39.949	604680	Uncharacterized protein
CTHT_0063660	G0SEG4	DHX16	Prp2	Step I factors	165.761	598780	Putative mRNA splicing factor
CTHT_0068240	G0SH06	SF1	Msl5	Other splicing factors	63.324	584810	Branchpoint-bridging protein
CTHT_0058210	G0SCS0	PPIH	-	U4/U6	18.369	505960	Peptidyl-prolyl cis-trans isomerase, PPIase, EC 5.2.1.8
CTHT_0017490	G0S2J9	SNIP1	Pml1	RES	38.078	493640	FHA domain-containing protein
CTHT_0033710	G0S5V0	RBM27	-	Other splicing factors	91.438	420230	RNA recognition motif-containing protein
CTHT_0011780	G0S0Z5	SLU7	Slu7	Step II factors	45.623	409410	Pre-mRNA-splicing factor SLU7
CTHT_0074270	G0SI28	Cactin	-	C* proteins	57.995	319970	Uncharacterized protein
CTHT_0010050	G0S0H6	PRPF31	Prp31	U4/U6	65.492	221600	Putative RNA splicing factor
CTHT_0011550	G0S0X2	SF3A1	Prp21	U2 snRNP	59.091	160880	Putative pre-mRNA splicing factor
CTHT_0070810	G0SFH2	PPIL2	-	Bact proteins	65.985	119230	Peptidyl-prolyl cis-trans isomerase-like 2, EC 2.3.2.27, EC 5.2.1.8 (Cyclophilin-60) (Cyclophilin-like protein Cyp-60) (RING-type E3 ubiquitin transferase isomerase-like 2)
CTHT_0002950	G0RZH2	PRPF3	Prp3	U4/U6	53.49	108000	Putative U4/U6 small nuclear ribonucleoprotein
CTHT_0014120	G0S1M4	RBM6	-	Other splicing factors	110.962	47973	Uncharacterized protein
CTHT_0024370	G0S5D0	PRP18	Prp18	Step II factors	42.953	39725	Pre-mRNA-splicing factor 18
CTHT_0007720	G0RYS4	#N/A	#N/A	#N/A	179.93	4.1204e+09	Uncharacterized protein
CTHT_0025560	G0S604	#N/A	#N/A	#N/A	16.822	1417600000	Single-stranded DNA-binding protein
CTHT_0058460	G0SCU5	#N/A	#N/A	#N/A	67.03	866200000	Ribosome-associated molecular chaperone SSB1, EC 3.6.4.10 (Heat shock protein SSB1) (Hsp70 chaperone Ssb)
CTHT_0074050	G0SI07	#N/A	#N/A	#N/A	29.887	543260000	Uncharacterized protein
CTHT_0032780	G0S5A1	#N/A	#N/A	#N/A	55.113	504540000	Squalene monooxygenase, EC 1.14.14.17
CTHT_0027950	G0S7F4	#N/A	#N/A	#N/A	148.194	475970000	RNB domain-containing protein
CTHT_0054170	G0SBN1	RpL36	#N/A	RpL proteins	12.748	266740000	60S ribosomal protein L36
CTHT_0006170	G0RYC2	#N/A	#N/A	#N/A	53.146	249460000	RuvB-like helicase, EC 3.6.4.12
CTHT_0037140	G0S7Q2	#N/A	#N/A	#N/A	93.197	217860000	PAT1 domain-containing protein
CTHT_0012920	G0S1A6	RPS4	#N/A	RpS proteins	29.743	204540000	40S ribosomal protein S4
CTHT_0071040A	#N/A	#N/A	#N/A	#N/A	#N/A	203760000	#N/A
CTHT_0006820	G0RYI5	#N/A	#N/A	#N/A	50.385	201770000	RuvB-like helicase, EC 3.6.4.12
CTHT_0028500	G0S7R0	Xrn1	#N/A	pre-60S	163.834	176550000	5'-3' exoribonuclease 1, EC 3.1.13.-
CTHT_0014490	G0S1R0	RPL14	#N/A	RpL proteins	16.08	168720000	60S ribosomal protein L14-like protein
CTHT_0011770	G0S0Z4	RpS9	#N/A	RpS proteins	21.983	165000000	40S ribosomal protein s9-like protein
CTHT_0033740	G0S5V3	#N/A	#N/A	#N/A	72.112	145280000	Putative heat shock protein
CTHT_0041050	G0SA54	#N/A	#N/A	#N/A	49.907	127950000	Tubulin beta chain
CTHT_0042100	G0SAF6	#N/A	#N/A	#N/A	21.915	126580000	Putative heat shock protein
CTHT_0062070	G0SE15	#N/A	#N/A	#N/A	41.688	124430000	Uncharacterized protein
CTHT_0068900	G0SH67	#N/A	#N/A	#N/A	23.662	121920000	M7G(5')pppn diphosphatase-like protein
CTHT_0011760	G0S0Z3	RpL21	#N/A	RpL proteins	18.119	120410000	60S ribosomal protein l21-like protein
CTHT_0056900	G0SCE2	RpL20	#N/A	RpL proteins	20.301	118900000	60S ribosomal protein L20
CTHT_0067970	G0SGY1	RpL17	#N/A	RpL proteins	21.034	117620000	60S ribosomal protein l17-like protein
CTHT_0002720	G0RZE9	RpL27	#N/A	RpL proteins	15.77	116520000	60S ribosomal protein L27
CTHT_0026460	G0S6J7	RpS18	#N/A	RpS proteins	17.789	113510000	Putative ribosomal protein
CTHT_0063830	G0SEI1	Rpl10	#N/A	RpL proteins	25.206	108970000	60S ribosomal protein L10-like protein
CTHT_0042550	G0SAJ9	RpL8	#N/A	RpL proteins	29.68	105690000	60S ribosomal protein L8
CTHT_0007360	G0RYN9	RpL26	#N/A	RpL proteins	15.526	104560000	60S ribosomal protein L26-like protein
CTHT_0041440	G0SA93	#N/A	#N/A	#N/A	14.642	104340000	Putative membrane bound hemoprotein
CTHT_0026360	G0S6I7	RpS3	#N/A	RpS proteins	27.854	103970000	40S ribosomal protein S3-like protein
CTHT_0009640	G0S0D6	RpL6	#N/A	RpL proteins	22.092	99877000	60S ribosomal protein L6
CTHT_0012210	G0S136	#N/A	#N/A	#N/A	50.161	98156000	Elongation factor 1-alpha
CTHT_0072970	G0SHQ2	#N/A	#N/A	#N/A	20.08	94994000	Putative ribosomal protein
CTHT_0003530	G0RZM9	RpS13	#N/A	RpS proteins	16.881	89890000	40S ribosomal protein S13-like protein
CTHT_0005360	G0RY45	RpS8	#N/A	RpS proteins	23.051	89347000	40S ribosomal protein S8
CTHT_0068840	G0SH61	RpL16	#N/A	RpL proteins	22.945	87790000	60S ribosomal protein L16-like protein
CTHT_0018830	G0S2X4	RpS26	#N/A	RpS proteins	13.582	87257000	40S ribosomal protein S26
CTHT_0045000	G0S992	RpL13	#N/A	RpL proteins	24.135	86181000	60S ribosomal protein L13
CTHT_0071220	G0SFL0	Rpl7	#N/A	RpL proteins	28.768	85713000	60S ribosomal protein l7-like protein
CTHT_0061540	G0SFC3	RpL4	#N/A	RpL proteins	39.367	84773000	60S ribosomal protein L4-like protein
CTHT_0028780	G0S7T8	RpS1	#N/A	RpS proteins	29.189	82828000	40S ribosomal protein S1
CTHT_0015350	G0S1Z0	RpS5	#N/A	RpS proteins	23.644	81315000	40S ribosomal protein s5-like protein
CTHT_0073120	G0SHR7	#N/A	#N/A	#N/A	59.893	75932000	ATP synthase subunit alpha
CTHT_0015340	G0S1Y9	RpS25	#N/A	RpS proteins	10.908	74431000	40S ribosomal protein S25
CTHT_0044200	G0S916	#N/A	#N/A	#N/A	72.732	74166000	Endoplasmic reticulum chaperone BiP, EC 3.6.4.10 (Immunoglobulin heavy chain-binding protein homolog)
CTHT_0057640	G0SCL3	RpL35	#N/A	RpL proteins	12.304	70610000	60S ribosomal protein l33-like protein
CTHT_0028320	G0S7J1	#N/A	#N/A	#N/A	19.206	68873000	Protein YOP1
CTHT_0023650	G0S507	Rpl25	#N/A	RpL proteins	17.135	68309000	60S ribosomal protein L25-like protein
CTHT_0066360	G0SGH6	#N/A	#N/A	#N/A	15.719	68112000	Glutathione S-transferase-like protein
CTHT_0020000	G0S379	RpS20	#N/A	RpS proteins	13.188	67736000	40S ribosomal protein S20-like protein
CTHT_0023560	G0S4Z9	RpL1	#N/A	RpL proteins	24.016	66638000	Ribosomal protein
CTHT_0011850	G0S101	RpL37	#N/A	RpL proteins	10.631	66133000	Ribosomal protein L37
CTHT_0022200	G0S415	#N/A	#N/A	#N/A	199.071	64127000	DMAP1-binding domain-containing protein
CTHT_0015330	G0S1Y8	#N/A	#N/A	#N/A	34.232	63654000	ADP/ATP translocase (ADP,ATP carrier protein)
CTHT_0009120	G0S084	RpS15	#N/A	RpS proteins	17.565	62804000	40S ribosomal protein s15-like protein
CTHT_0006550	G0RYF9	RpS0	#N/A	RpS proteins	31.13	61921000	40S ribosomal protein S0
CTHT_0004880	G0RXZ8	#N/A	#N/A	#N/A	36.469	61255000	Glyceraldehyde-3-phosphate dehydrogenase, EC 1.2.1.12
CTHT_0014630	G0S1S4	RpS27	#N/A	RpS proteins	8.911	60910000	Ribosomal protein s27-like protein
CTHT_0004490	G0RXW1	RPL3	#N/A	RpL proteins	44.362	58784000	60S ribosomal protein L3-like protein
CTHT_0070250	G0SHJ6	RpL44	#N/A	RpL proteins	15.927	58588000	Putative 60S ribosomal protein
CTHT_0014380	G0S1P9	Rpl24	#N/A	RpL proteins	23.032	57662000	60S ribosomal protein L24-like protein
CTHT_0023090	G0S4P8	RpL2	#N/A	RpL proteins	27.543	57633000	60S ribosomal protein L2-like protein
CTHT_0066380	G0SGH8	RpL12	#N/A	RpL proteins	17.773	57507000	60S ribosomal protein L12-like protein
CTHT_0036540	G0S7E2	#N/A	#N/A	#N/A	43.917	56888000	R3H-assoc domain-containing protein
CTHT_0054540	G0SBR7	RpS16	#N/A	RpS proteins	15.933	56884000	40S ribosomal protein S16-like protein
CTHT_0063940	G0SEJ2	#N/A	#N/A	#N/A	12.135	56086000	Uncharacterized protein
CTHT_0009740	G0S0E5	RpL9	#N/A	RpL proteins	25.836	55538000	60S ribosomal protein l9-like protein
CTHT_0047910	G0SAV4	RpS2	#N/A	RpS proteins	28.504	53364000	40S ribosomal protein S2-like protein
CTHT_0071200	G0SFK8	RpS19	#N/A	RpS proteins	17.12	51848000	40S ribosomal protein S19-like prot...
CTHT_0045230	G0S9B5	RpL18	#N/A	RpL proteins	24.141	49506000	Ribosomal protein L18-like protein
CTHT_0067110	G0SGP7	#N/A	#N/A	#N/A	72.785	49441000	SAS4 domain-containing protein
CTHT_0059140	G0SD68	RpL31	#N/A	RpL proteins	13.841	48545000	Putative 60S ribosomal protein
CTHT_0029880	G0S8H3	#N/A	#N/A	#N/A	84.499	47876000	Uncharacterized protein
CTHT_0037790	G0S871	RpS17	#N/A	RpS proteins	16.688	47576000	40S ribosomal protein S17-like protein
CTHT_0022650	#N/A	#N/A	#N/A	#N/A	#N/A	43424000	#N/A
CTHT_0018840	G0S2X5	RpS27	#N/A	RpS proteins	17.695	43368000	40S ribosomal protein S27a-like protein
CTHT_0063120	G0SEB1	#N/A	#N/A	#N/A	29.984	43114000	Uncharacterized protein
CTHT_0067510	G0SGT6	RpL28	#N/A	RpL proteins	18.808	42459000	60S ribosomal protein L28-like protein
CTHT_0044440	G0S940	#N/A	#N/A	#N/A	28.275	42228000	RNA recognition motif-containing protein
CTHT_0067070	G0SGP3	Rpp0	#N/A	RpL proteins	33.817	39558000	60S acidic ribosomal protein P0
CTHT_0027000	G0S6V4	RpL32	#N/A	RpL proteins	15.057	39132000	60S ribosomal protein L32-like protein
CTHT_0060290	G0SF00	Rps11	#N/A	RpS proteins	18.656	37590000	40S ribosomal protein S11-like protein
CTHT_0026110	G0S6B0	RpL37	#N/A	RpL proteins	10.137	37217000	60S ribosomal protein L43-like protein
CTHT_0006080	G0RYB3	#N/A	#N/A	#N/A	60.599	36653000	Mitochondrial heat shock protein 60-like protein
CTHT_0002100	G0RZ88	RpL15	#N/A	RpL proteins	24.247	35526000	Ribosomal protein L15
CTHT_0070090	G0SHI0	RpS22	#N/A	RpS proteins	14.879	34991000	40S ribosomal protein S22-like protein
CTHT_0063820	G0SEI0	RpL30	#N/A	RpL proteins	11.585	34337000	60S ribosomal protein l30-like protein
CTHT_0014470	G0S1Q8	#N/A	#N/A	#N/A	19.691	33460000	ATP synthase subunit d, mitochondrial
CTHT_0071430	G0SFN0	RpL34	#N/A	RpL proteins	13.461	32525000	Ribosomal protein l34-like protein
CTHT_0018310	G0S2S5	#N/A	#N/A	#N/A	62.687	31686000	ATP-dependent RNA helicase-like protein
CTHT_0052850	G0SDS8	RpL22	#N/A	RpL proteins	14.278	31331000	60S ribosomal protein L22-like protein
CTHT_0061700	G0SFD9	#N/A	#N/A	#N/A	7.809	30189000	Uncharacterized protein
CTHT_0032630	G0S586	#N/A	#N/A	#N/A	38.427	29191000	Fatty acid hydroxylase domain-containing protein
CTHT_0006240	G0RYC9	#N/A	#N/A	#N/A	56.32	27589000	ATP synthase subunit beta, EC 7.1.2.2
CTHT_0065470	G0SG89	RpL38	#N/A	RpL proteins	10.878	27476000	60S ribosomal protein L38-like protein
CTHT_0060510	G0SF20	#N/A	#N/A	#N/A	49.766	27433000	Casein kinase II subunit alpha CK II-like protein
CTHT_0003360	G0RZL3	#N/A	#N/A	#N/A	27.206	27071000	ATP synthase subunit 4
CTHT_0040160	G0S8S4	#N/A	#N/A	#N/A	113.29	26748000	Zn(2)-C6 fungal-type domain-containing protein
CTHT_0067210	G0SGQ7	#N/A	#N/A	#N/A	45.028	26515000	ATP-dependent RNA helicase eIF4A
CTHT_0063640	G0SEG2	RpL5	#N/A	RpL proteins	34.975	26456000	60S ribosomal protein l5-like protein
CTHT_0005070	G0RY17	RpS23	#N/A	RpS proteins	15.901	26145000	40S ribosomal protein s23-like protein
CTHT_0070080	G0SHH9	RpS12	#N/A	RpS proteins	15.94	25028000	40S ribosomal protein S12
CTHT_0002610	G0RZD8	RpS10	#N/A	RpS proteins	18.09	24883000	40S ribosomal protein s10-like protein
CTHT_0048360	G0SAZ7	#N/A	#N/A	#N/A	63.09	24453000	DUF2013 domain-containing protein
CTHT_0073290	G0SHT4	#N/A	#N/A	#N/A	50.436	24169000	Tubulin alpha chain
CTHT_0027220	G0S6X6	#N/A	#N/A	#N/A	16.704	23841000	Uncharacterized protein
CTHT_0029500	G0S862	#N/A	#N/A	#N/A	54.17	22071000	Acyl-CoA desaturase, EC 1.14.19.1
CTHT_0074200	G0SI21	#N/A	#N/A	#N/A	10.946	21811000	40S ribosomal protein S21-like protein
CTHT_0058060	G0SCQ5	#N/A	#N/A	#N/A	21.14	21630000	Uncharacterized protein
CTHT_0013420	G0S1F6	#N/A	#N/A	#N/A	34.8	20411000	Transaldolase, EC 2.2.1.2
CTHT_0026670	G0S6L8	#N/A	#N/A	#N/A	86.332	19735000	Enhancer of mRNA-decapping protein 3
CTHT_0064050	G0SEK3	#N/A	#N/A	#N/A	30.159	19637000	Uncharacterized protein
CTHT_0056870	G0SCD9	#N/A	#N/A	#N/A	16.045	19483000	Uncharacterized protein
CTHT_0067300	G0SGR6	#N/A	#N/A	#N/A	47.496	19317000	Enolase, EC 4.2.1.11 (2-phosphoglycerate dehydratase)
CTHT_0033570	G0S5T7	#N/A	#N/A	#N/A	93.526	18951000	Elongation factor 2
CTHT_0004310	G0RZV2	#N/A	#N/A	#N/A	27.945	18895000	Lysozyme, EC 3.2.1.17
CTHT_0047160	G0S9U0	#N/A	#N/A	#N/A	35.107	18891000	Putative guanine nucleotide-binding protein
CTHT_0048210	G0SAY2	#N/A	#N/A	#N/A	15.089	18859000	Histone H2B
CTHT_0005340	G0RY43	Rps6	#N/A	RpS proteins	27.425	18401000	40S ribosomal protein S6
CTHT_0022690	G0S4G1	#N/A	#N/A	#N/A	33.964	17715000	NADH-cytochrome b5 reductase, EC 1.6.2.2
CTHT_0074440	G0SI44	RpL23	#N/A	RpL proteins	14.65	17623000	60S ribosomal protein l23-like protein
CTHT_0021240	G0S8C4	RpS7	#N/A	RpS proteins	23.043	17293000	40S ribosomal protein S7
CTHT_0047090	G0S9T4	#N/A	#N/A	#N/A	168.584	17278000	Uncharacterized protein
CTHT_0063540	G0SEF3	#N/A	#N/A	#N/A	15.017	17185000	Cytochrome b-c1 complex subunit 7
CTHT_0013660	G0S1H9	#N/A	#N/A	#N/A	47.046	17027000	KOW domain-containing protein
CTHT_0057740	G0SCM3	#N/A	#N/A	#N/A	32.529	16857000	ATP synthase subunit gamma
CTHT_0009650	G0S0D7	#N/A	#N/A	#N/A	105.043	16461000	Dolichyl-diphosphooligosaccharide--protein glycotransferase, EC 2.4.99.18
CTHT_0002980	G0RZH5	#N/A	#N/A	#N/A	15.392	16457000	Histone H3
CTHT_0058120	G0SCR1	#N/A	#N/A	#N/A	67.972	15883000	Uncharacterized protein
CTHT_0003760	G0RZQ1	#N/A	#N/A	#N/A	32.367	15863000	Protoglobin domain-containing protein
CTHT_0054160	G0SBN0	#N/A	#N/A	#N/A	30.355	15758000	14_3_3 domain-containing protein
CTHT_0015250	G0S1Y1	#N/A	#N/A	#N/A	50.088	15385000	Tubulin alpha chain
CTHT_0067430	G0SGS9	#N/A	#N/A	#N/A	15.122	15008000	Dolichyl-diphosphooligosaccharide--protein glycosyltransferase subunit OST2, Oligosaccharyl transferase subunit OST2
CTHT_0036260	G0S7B5	#N/A	#N/A	#N/A	37.878	13663000	Very-long-chain 3-oxoacyl-CoA reductase, EC 1.1.1.330 (3-ketoacyl-CoA reductase, 3-ketoreductase, KAR) (Microsomal beta-keto-reductase)
CTHT_0030230	G0S3Q3	#N/A	#N/A	#N/A	109.829	13574000	F-box domain-containing protein
CTHT_0048350	G0SAZ6	#N/A	#N/A	#N/A	20.784	13519000	Uncharacterized protein
CTHT_0005850	G0RY90	#N/A	#N/A	#N/A	23.374	13507000	ATP synthase subunit 5, mitochondrial
CTHT_0035480	G0S6T0	#N/A	#N/A	#N/A	32.671	13434000	Nucleoporin POM33 (Nuclear pore protein POM33) (Pore membrane protein of 33 kDa)
CTHT_0014800	G0S1U0	#N/A	#N/A	#N/A	13.169	13142000	V-SNARE coiled-coil homology domain-containing protein
CTHT_0023250	G0S4R4	#N/A	#N/A	#N/A	86.888	13020000	5-methyltetrahydropteroyltriglutama...
CTHT_0050360	G0SD09	#N/A	#N/A	#N/A	37.019	12663000	Fructose-bisphosphate aldolase, FBP aldolase, EC 4.1.2.13
CTHT_0058330	G0SCT2	#N/A	#N/A	#N/A	25.109	12480000	Endoplasmic reticulum transmembrane protein
CTHT_0042780	G0SAM2	#N/A	#N/A	#N/A	16.038	12394000	Uncharacterized protein
CTHT_0069570	G0SHC8	#N/A	#N/A	#N/A	52.284	12307000	Plug_translocon domain-containing protein
CTHT_0014460	G0S1Q7	#N/A	#N/A	#N/A	13.411	12190000	Cytochrome c oxidase assembly protein COX16, mitochondrial (Cytochrome c oxidase assembly protein cox16, mitochondrial)
CTHT_0007790	G0RYT1	#N/A	#N/A	#N/A	11.074	12023000	Uncharacterized protein
CTHT_0055610	G0SC21	Ski6	#N/A	90S/pre-40S/pre-60S	29.95	11813000	RNase_PH domain-containing protein
CTHT_0062240	G0SE32	#N/A	#N/A	#N/A	27.025	11678000	C-8 sterol isomerase, EC 5.-.-.- (Delta-8--delta-7 sterol isomerase)
CTHT_0055170	G0SBX8	#N/A	#N/A	#N/A	17.643	11553000	Ribosomal protein S8-like protein
CTHT_0053970	G0SBL1	#N/A	#N/A	#N/A	24.39	11534000	GTP-binding nuclear protein
CTHT_0026160	G0S6B5	#N/A	#N/A	#N/A	59.236	11522000	T-complex protein 1 subunit theta-like protein
CTHT_0067820	G0SGW6	#N/A	#N/A	#N/A	8.471	11454000	Uncharacterized protein
CTHT_0039330	G0S3Y6	#N/A	#N/A	#N/A	11.449	11393000	ATP synthase f chain-like protein
CTHT_0068330	G0SH15	#N/A	#N/A	#N/A	80.562	11319000	Heat shock protein hsp90-like protein
CTHT_0013650	G0S1H8	#N/A	#N/A	#N/A	21.643	11120000	GTP-binding protein rho1-like protein
CTHT_0012800	G0S195	#N/A	#N/A	#N/A	66.205	11050000	Aldedh domain-containing protein
CTHT_0025290	G0S5X7	#N/A	#N/A	#N/A	11.407	11033000	J domain-containing protein
CTHT_0031430	G0S4L5	#N/A	#N/A	#N/A	25.542	10899000	Alternative oxidase
CTHT_0044620	G0S956	#N/A	#N/A	#N/A	15.804	10818000	Mitochondrial import inner membrane translocase subunit TIM16 (Mitochondrial import inner membrane translocase subunit tim16) (Presequence translocated-associated motor subunit PAM16)
CTHT_0036130	G0S7A2	#N/A	#N/A	#N/A	61.448	10730000	T-complex protein 1 subunit alpha (CCT-alpha)
CTHT_0007240	G0RYM7	#N/A	#N/A	#N/A	57.443	10610000	Mitochondrial ubiquinol-cytochrome-C reductase complex core protein 2-like protein
CTHT_0007620	G0RYR5	#N/A	#N/A	#N/A	10.374	10508000	Mitochondrial ribosomal protein s19-like protein
CTHT_0051970	G0SDJ1	#N/A	#N/A	#N/A	22.463	10496000	Putative ribosomal protein
CTHT_0062290	G0SE37	#N/A	#N/A	#N/A	40.842	10473000	Uncharacterized protein
CTHT_0022630	G0S4F5	#N/A	#N/A	#N/A	12.856	10473000	54S ribosomal protein L31, mitochondrial
CTHT_0034070	G0S639	#N/A	#N/A	#N/A	107.784	10471000	BRO1 domain-containing protein
CTHT_0048200	G0SAY1	#N/A	#N/A	#N/A	14.14	10463000	Histone H2A
CTHT_0055800	G0SC38	#N/A	#N/A	#N/A	42.9	10417000	Isocitrate dehydrogenase [NAD] subunit, mitochondrial
CTHT_0073820	G0SHY5	#N/A	#N/A	#N/A	76.476	10411000	MICOS complex subunit MIC60
CTHT_0005000	G0RY10	#N/A	#N/A	#N/A	38.672	10167000	Coproporphyrinogen oxidase, EC 1.3.3.3
CTHT_0014300	G0S1P1	Rrp43	#N/A	90S/pre-40S/pre-60S	39.504	10165000	Ribosomal RNA-processing protein 43
CTHT_0006340	G0RYD9	#N/A	#N/A	#N/A	43.063	10154000	Sterol 24-C-methyltransferase, EC 2.1.1.-(Delta(24)-sterol C-methyltransferase)
CTHT_0055350	G0SBZ6	RpL42	#N/A	RpL proteins	12.011	10110000	60S ribosomal protein L44-like protein
CTHT_0061600	G0SFC9	#N/A	#N/A	#N/A	27.724	9968000	Protein FYV4, mitochondrial
CTHT_0006770	G0RYI1	#N/A	#N/A	#N/A	111.165	9769800	Uds1 domain-containing protein
CTHT_0048190	G0SAY0	#N/A	#N/A	#N/A	11.617	9741800	NADH dehydrogenase [ubiquinone] 1 beta subcomplex subunit 9 (Complex I-B22) (NADH-ubiquinone oxidoreductase B22 subunit)
CTHT_0029680	G0S8F3	#N/A	#N/A	#N/A	31.564	9721100	54S ribosomal protein L4, mitochondrial
CTHT_0019770	G0S359	#N/A	#N/A	#N/A	10.139	9587500	37S ribosomal protein mrp10, mitochondrial
CTHT_0028300	G0S7I9	#N/A	#N/A	#N/A	8.658	9436200	Stress-associated endoplasmic reticulum protein
CTHT_0058350	G0SCT4	#N/A	#N/A	#N/A	21.392	9305600	ATP synthase-like protein
CTHT_0060020	G0SEX3	Rrp17	#N/A	90S/pre-40S/pre-60S	111.711	9300400	Exosome complex exonuclease-like protein
CTHT_0005480	#N/A	#N/A	#N/A	#N/A	#N/A	9145400	#N/A
CTHT_0029240	G0S836	#N/A	#N/A	#N/A	13.736	9031000	Ribosomal protein s13-like protein
CTHT_0020060	G0S384	#N/A	#N/A	#N/A	21.638	8937600	Uncharacterized protein
CTHT_0059510	G0SES2	#N/A	#N/A	#N/A	35.773	8842500	Putative cytochrome c protein
CTHT_0032460	G0S570	#N/A	#N/A	#N/A	48.974	8798600	60S ribosomal protein L3-like protein
CTHT_0041970	P0CU27	Rps24	#N/A	RpS proteins	#N/A	8747700	#N/A
CTHT_0011870	G0S103	#N/A	#N/A	#N/A	15.439	8583500	Cytochrome c oxidase-like protein
CTHT_0025660	G0S614	#N/A	#N/A	#N/A	15.46	8494600	L51_S25_CI-B8 domain-containing protein
CTHT_0065670	G0SGA9	#N/A	#N/A	#N/A	27.727	8455600	Cholestenol delta-isomerase-like protein
CTHT_0009050	G0S078	#N/A	#N/A	#N/A	25.384	8393700	Putative ribosomal protein
CTHT_0001220	G0RZ05	#N/A	#N/A	#N/A	18.244	8383500	Cytochrome-C oxidase-like protein
CTHT_0008530	G0S029	#N/A	#N/A	#N/A	52.578	8364800	Citrate synthase
CTHT_0053590	G0SBH4	#N/A	#N/A	#N/A	63.91	8327600	Uncharacterized protein
CTHT_0054410	G0SBQ5	#N/A	#N/A	#N/A	26.95	8250500	Putative 14-3-3 protein
CTHT_0028920	G0S7V2	#N/A	#N/A	#N/A	56.83	8241100	Putative ribosomal protein
CTHT_0007940	G0RZX2	#N/A	#N/A	#N/A	44.734	8078900	Non-specific serine/threonine protein kinase, EC 2.7.11.1
CTHT_0009060	G0S079	RpP2	#N/A	RpL proteins	11.298	8063000	60S acidic ribosomal protein P2-like protein
CTHT_0013550	G0S1G8	#N/A	#N/A	#N/A	32.219	8022700	Uncharacterized protein
CTHT_0056540	G0SCA6	#N/A	#N/A	#N/A	30.433	7933700	Dolichyl-diphosphooligosaccharide--protein glycosyltransferase subunit 2
CTHT_0011390	G0S0V6	#N/A	#N/A	#N/A	41.144	7922500	Uncharacterized protein
CTHT_0014780	G0S1T8	#N/A	#N/A	#N/A	13.058	7847700	Putative mitochondrial 40s ribosomal protein
CTHT_0057100	G0SCG2	#N/A	#N/A	#N/A	47.13	7809400	Ubiquinone biosynthesis monooxygenase-like protein
CTHT_0060380	G0SF08	#N/A	#N/A	#N/A	108.538	7771800	Uncharacterized protein
CTHT_0071450	G0SFN1	#N/A	#N/A	#N/A	59.787	7692200	Cyclopropane-fatty-acyl-phospholipi...
CTHT_0018720	G0S2W4	#N/A	#N/A	#N/A	42.337	7641600	Tyrosinase_Cu-bd domain-containing protein
CTHT_0017820	G0S2N0	#N/A	#N/A	#N/A	16.21	7565700	Uncharacterized protein
CTHT_0052900	G0SDT2	#N/A	#N/A	#N/A	59.836	7511700	Importin subunit alpha
CTHT_0058780	G0SCY1	#N/A	#N/A	#N/A	47.697	7507200	Nitric oxide dioxygenase, EC 1.14.12.17
CTHT_0048650	G0SB26	#N/A	#N/A	#N/A	69.579	7443800	Uncharacterized protein
CTHT_0066940	G0SGN2	#N/A	#N/A	#N/A	65.541	7396100	Delta24(24-1) sterol reductase-like protein
CTHT_0001720	G0RZ51	#N/A	#N/A	#N/A	35.714	7378400	Putative antiviral protein
CTHT_0036250	G0S7B4	#N/A	#N/A	#N/A	19.356	7340300	Uncharacterized protein
CTHT_0021740	G0S3M0	#N/A	#N/A	#N/A	14.006	7249600	Ribosomal protein l38-like protein
CTHT_0015970	G0S248	#N/A	#N/A	#N/A	53.509	7244100	ATP citrate synthase
CTHT_0031410	G0S4L3	#N/A	#N/A	#N/A	16.619	7212100	Mitochondrial 60S ribosomal protein l19-like protein
CTHT_0015940	G0S245	#N/A	#N/A	#N/A	11.925	7210300	Putative ribosomal protein
CTHT_0007260	G0RYM9	#N/A	#N/A	#N/A	33.256	7061000	Uncharacterized protein
CTHT_0054850	G0SBU7	#N/A	#N/A	#N/A	32.186	7057700	Succinate dehydrogenase [ubiquinone] iron-sulfur subunit, mitochondrial, EC 1.3.5.1
CTHT_0036520	G0S7E0	#N/A	#N/A	#N/A	25.12	6710000	Cytochrome b-c1 complex subunit Rie...
CTHT_0001410	G0RZ20	#N/A	#N/A	#N/A	27.63	6696400	37S ribosomal protein S25, mitochondrial
CTHT_0008640	G0S040	#N/A	#N/A	#N/A	22.795	6653400	L51_S25_CI-B8 domain-containing protein
CTHT_0035830	G0S718	#N/A	#N/A	#N/A	42.141	6653400	Signal peptidase complex catalytic subunit SEC11, EC 3.4.21.89
CTHT_0045130	G0S9A5	#N/A	#N/A	#N/A	24.675	6639300	GOLD domain-containing protein
CTHT_0039150	G0S3W8	#N/A	#N/A	#N/A	87.974	6608000	Ubiquitin-protein ligase-like protein
CTHT_0037120	G0S7Q0	#N/A	#N/A	#N/A	17.817	6542800	37S ribosomal protein S12-like protein
CTHT_0007540	G0RYQ7	#N/A	#N/A	#N/A	20.923	6535200	Putative inorganic phosphate transporter protein
CTHT_0009530	G0S0C5	#N/A	#N/A	#N/A	41.892	6478500	C-3 sterol dehydrogenase/C-4-like protein
CTHT_0042390	G0SAI3	#N/A	#N/A	#N/A	34.082	6325700	Ribosomal protein S7-like protein
CTHT_0029900	G0S8H5	#N/A	#N/A	#N/A	62.314	6278600	Uncharacterized protein
CTHT_0019100	G0S2Z7	#N/A	#N/A	#N/A	27.734	6217400	Eukaryotic translation initiation f...
CTHT_0006180	G0RYC3	#N/A	#N/A	#N/A	56.919	6179100	GYF domain-containing protein
CTHT_0050500	G0SD22	#N/A	#N/A	#N/A	48.741	6097400	Mitochondrial 60S ribosomal protein L2-like protein
CTHT_0045890	G0S9H3	#N/A	#N/A	#N/A	39.172	5993600	Eukaryotic translation initiation factor 3 subunit I, eIF3i (Eukaryotic translation initiation factor 3 39 kDa subunit homolog, eIF-3 39 kDa subunit homolog)
CTHT_0052420	G0SDN6	#N/A	#N/A	#N/A	82.281	5971700	Uncharacterized protein
CTHT_0043860	G0S8Y3	#N/A	#N/A	#N/A	11.922	5959300	Putative ribosomal protein
CTHT_0064950	G0SG41	#N/A	#N/A	#N/A	16.902	5929200	Nucleoside diphosphate kinase, EC 2.7.4.6
CTHT_0016060	G0S257	#N/A	#N/A	#N/A	29.51	5925400	GrpE protein homolog
CTHT_0047130	G0S9T7	#N/A	#N/A	#N/A	39.783	5862000	Uncharacterized protein
CTHT_0044030	G0S8Z9	#N/A	#N/A	#N/A	12.815	5695700	Uncharacterized protein
CTHT_0055110	G0SBX2	#N/A	#N/A	#N/A	36.985	5665000	Uncharacterized protein
CTHT_0033790	G0S5V8	#N/A	#N/A	#N/A	32.036	5609800	Eukaryotic translation initiation factor 3 subunit G, eIF3g (Eukaryotic translation initiation factor 3 RNA-binding subunit, eIF-3 RNA-binding subunit) (Translation initiation factor eIF3 p33 subunit homolog, eIF3 p33 homolog)
CTHT_0027650	G0S771	#N/A	#N/A	#N/A	20.535	5559300	Succinate dehydrogenase cytochrome-like protein
CTHT_0070260	G0SHJ7	#N/A	#N/A	#N/A	34.353	5478300	Malate dehydrogenase
CTHT_0001850	G0RZ64	Mtr4	#N/A	90S/pre-40S/pre-60S	123.807	5473900	ATP dependent RNA helicase (Dob1)-like protein
CTHT_0072000	#N/A	#N/A	#N/A	#N/A	#N/A	5446600	#N/A
CTHT_0052210	G0SDL5	#N/A	#N/A	#N/A	19.833	5429100	Uncharacterized protein
CTHT_0032490	G0S573	#N/A	#N/A	#N/A	54.807	5328400	Putative rRNA binding protein
CTHT_0030470	G0S3S5	#N/A	#N/A	#N/A	27.61	5326100	Dolichol-phosphate mannosyltransfer...
CTHT_0018870	G0S2X8	#N/A	#N/A	#N/A	62.935	5316600	T-complex protein 1 subunit eta
CTHT_0008130	G0RZZ1	#N/A	#N/A	#N/A	52.711	5203400	Dolichyl-diphosphooligosaccharide--protein glycosyltransferase subunit WBP1, Oligosaccharyl transferase subunit WBP1
CTHT_0032190	G0S4Z3	#N/A	#N/A	#N/A	35.392	5176200	Malate dehydrogenase, EC 1.1.1.37
CTHT_0015840B	#N/A	#N/A	#N/A	#N/A	#N/A	5164800	#N/A
CTHT_0057450	G0SCJ4	#N/A	#N/A	#N/A	8.56	5094600	Ubiquitin-like protein
CTHT_0019120	G0S2Z9	#N/A	#N/A	#N/A	59.439	5094400	Uncharacterized protein
CTHT_0069890	G0SHG0	#N/A	#N/A	#N/A	34.587	5086400	Putative ribosomal protein
CTHT_0050320	G0SCV2	#N/A	#N/A	#N/A	59.561	5051700	Ribonuclease III-like protein
CTHT_0016670	G0S2B7	#N/A	#N/A	#N/A	16.44	5049100	Putative ubiquitin protein
CTHT_0066870	G0SGM5	#N/A	#N/A	#N/A	34.364	5007000	Putative 37S ribosomal protein
CTHT_0067870	G0SGX1	#N/A	#N/A	#N/A	35.598	4969800	Mitochondrial 40S ribosomal protein S9-like protein
CTHT_0067590	G0SGU4	#N/A	#N/A	#N/A	40.845	4953000	Formate dehydrogenase, FDH, EC 1.17.1.9(NAD-dependent formate dehydrogenase)
CTHT_0009980	G0S0G9	#N/A	#N/A	#N/A	42.605	4933100	Mitochondrial 60S ribosomal protein rml2-like protein
CTHT_0003270	G0RZK4	#N/A	#N/A	#N/A	39.792	4926200	TRAM, LAG1 and CLN8 domain-containing protein
CTHT_0048540	G0SB15	#N/A	#N/A	#N/A	32.71	4845900	Ubiquinone biosynthesis protein
CTHT_0063680	G0SEG6	#N/A	#N/A	#N/A	31.436	4791900	Putative VAMP-associated protein
CTHT_0000620	G0RYU6	#N/A	#N/A	#N/A	26.712	4789000	Uncharacterized protein
CTHT_0045990	G0S9I3	#N/A	#N/A	#N/A	28.959	4763600	5-demethoxyubiquinone hydroxylase, mitochondrial, DMQ hydroxylase, EC 1.14.99.60 (Ubiquinone biosynthesis monooxygenase COQ7)
CTHT_0062090	G0SE17	#N/A	#N/A	#N/A	39.85	4686600	Mitochondrial ribosomal protein l7-like protein
CTHT_0008510	G0S027	#N/A	#N/A	#N/A	99.614	4677300	Plasma membrane ATPase, EC 7.1.2.1
CTHT_0047710	G0SAT5	#N/A	#N/A	#N/A	25.306	4672900	Putative mitochondrial peroxiredoxin prx1 protein
CTHT_0070050	G0SHH6	#N/A	#N/A	#N/A	71.955	4670100	Uncharacterized protein
CTHT_0038060	G0S898	#N/A	#N/A	#N/A	50.85	4659000	Uncharacterized protein
CTHT_0069380	G0SHB1	#N/A	#N/A	#N/A	123.147	4627200	Eukaryotic translation initiation factor 3 subunit A, eIF3a (Eukaryotic translation initiation factor 3 110 kDa subunit homolog, eIF3 p110) (Translation initiation factor eIF3, p110 subunit homolog)
CTHT_0002870	G0RZG4	Rrp42	#N/A	90S/pre-40S/pre-60S	43.906	4613500	RNase_PH domain-containing protein
CTHT_0056450	G0SC98	#N/A	#N/A	#N/A	58.771	4603600	Inner membrane translocase subunit ...
CTHT_0060980	G0SF67	#N/A	#N/A	#N/A	43.631	4579600	Uncharacterized protein
CTHT_0071240	G0SFL2	#N/A	#N/A	#N/A	98.159	4553900	Eukaryotic translation initiation factor 3 subunit C, eIF3c (Eukaryotic translation initiation factor 3 93 kDa subunit homolog, eIF3 p93) (Translation initiation factor eIF3, p93 subunit homolog)
CTHT_0014010	G0S1L3	#N/A	#N/A	#N/A	123.713	4546100	Uncharacterized protein
CTHT_0062700	G0SE71	#N/A	#N/A	#N/A	10.728	4526200	Uncharacterized protein
CTHT_0061170	G0SF86	#N/A	#N/A	#N/A	23.696	4524700	GOLD domain-containing protein
CTHT_0046470	G0S9M9	RpS28	#N/A	RpS proteins	7.727	4511000	40S ribosomal protein S28-like protein
CTHT_0043460	G0S8U5	#N/A	#N/A	#N/A	29.171	4462200	Ribosomal protein L6-like protein
CTHT_0000630	G0RYU7	#N/A	#N/A	#N/A	75.998	4453100	Tryptophan synthase, EC 4.2.1.20
CTHT_0062250	G0SE33	Csl4	#N/A	90S/pre-40S/pre-60S	23.858	4374900	Putative exosome 3'->5 protein
CTHT_0060540	G0SF23	#N/A	#N/A	#N/A	89.167	4326900	Uncharacterized protein
CTHT_0071230	G0SFL1	RpS14	#N/A	RpS proteins	16.043	4297900	40S ribosomal protein S14-like protein
CTHT_0013790	G0S1J2	#N/A	#N/A	#N/A	27.741	4277800	Ribosomal_L16 domain-containing protein
CTHT_0033240	G0S5K1	#N/A	#N/A	#N/A	23.481	4277000	Putative ribosomal protein
CTHT_0057340	G0SCI4	#N/A	#N/A	#N/A	44.389	4247300	Uncharacterized protein
CTHT_0005820	G0RY88	#N/A	#N/A	#N/A	31.379	4230400	Putative mitochondrial phosphate carrier protein
CTHT_0068610	G0SH41	#N/A	#N/A	#N/A	23.853	4223100	Uncharacterized protein
CTHT_0028910	G0S7V1	#N/A	#N/A	#N/A	36.75	4177300	Putative ribosomal protein
CTHT_0009380	G0S0B0	#N/A	#N/A	#N/A	95.19	4151900	Uncharacterized protein
CTHT_0005690	G0RY75	#N/A	#N/A	#N/A	55.303	4101000	Ribosomal protein s5-like protein
CTHT_0055370	G0SBZ8	#N/A	#N/A	#N/A	25.326	4095100	Peptidyl-prolyl cis-trans isomerase, PPIase, EC 5.2.1.8
CTHT_0063710	G0SEG9	RpP1	#N/A	RpL proteins	11.142	4088500	60S acidic ribosomal protein P1-alpha-like protein
CTHT_0027280	G0S6Y2	#N/A	#N/A	#N/A	90.317	4055900	Putative cell division control prot...
CTHT_0067980	G0SGY2	Nop1	#N/A	90S/pre-40S/pre-60S	32.907	4038000	rRNA 2'-O-methyltransferase fibrillarin(Histone-glutamine methyltransferase)
CTHT_0061270	G0SF96	#N/A	#N/A	#N/A	12.579	4030600	Uncharacterized protein
CTHT_0044420	G0S938	#N/A	#N/A	#N/A	39.714	3997200	Casein kinase II subunit beta, CK II beta
CTHT_0023620	G0S504	#N/A	#N/A	#N/A	11.239	3987600	Signal peptidase complex subunit 1
CTHT_0063460	G0SEE5	Nhp2	#N/A	90S/pre-40S/pre-60S	32.115	3987300	Ribonucloprotein
CTHT_0052500	G0SDP4	#N/A	#N/A	#N/A	60.105	3953600	Inositol-3-phosphate synthase, EC 5.5.1.4
CTHT_0002640	G0RZE1	#N/A	#N/A	#N/A	10.623	3926300	Uncharacterized protein
CTHT_0061230	G0SF92	#N/A	#N/A	#N/A	44.569	3895200	Putative GTP binding protein
CTHT_0070190	G0SHJ0	#N/A	#N/A	#N/A	33.721	3895200	1-acyl-sn-glycerol-3-phosphate acyltransferase, EC 2.3.1.51
CTHT_0047810	G0SAU4	#N/A	#N/A	#N/A	56.293	3880100	J domain-containing protein
CTHT_0070500B	#N/A	#N/A	#N/A	#N/A	#N/A	3877400	#N/A
CTHT_0048220	G0SAY3	#N/A	#N/A	#N/A	81.904	3865100	Protein SQS1
CTHT_0002430	G0RZC0	#N/A	#N/A	#N/A	61.534	3864600	T-complex protein 1 subunit gamma
CTHT_0070500A	#N/A	#N/A	#N/A	#N/A	#N/A	3850200	#N/A
CTHT_0039860	G0S8P4	#N/A	#N/A	#N/A	29.53	3808100	Uncharacterized protein
CTHT_0027140	G0S6W8	#N/A	#N/A	#N/A	23.588	3792700	Very-long-chain (3R)-3-hydroxyacyl-CoA dehydratase, EC 4.2.1.134
CTHT_0003820	G0RZQ7	#N/A	#N/A	#N/A	54.439	3767300	Uncharacterized protein
CTHT_0065860	G0SGC8	#N/A	#N/A	#N/A	29.93	3757200	Uncharacterized protein
CTHT_0002530	G0RZD0	#N/A	#N/A	#N/A	45.926	3755800	Mitochondrial 60S ribosomal protein L9-like protein
CTHT_0061960	G0SE04	#N/A	#N/A	#N/A	45.257	3746600	Glycogen synthase kinase 3-like protein
CTHT_0045940	G0S9H8	#N/A	#N/A	#N/A	16.2	3734300	Putative dynein light chain protein
CTHT_0010810	G0S0Q0	#N/A	#N/A	#N/A	52.335	3719900	Citrate synthase
CTHT_0061050	G0SF74	#N/A	#N/A	#N/A	51.058	3701500	Putative pab1-binding protein
CTHT_0062570	G0SE62	#N/A	#N/A	#N/A	33.746	3689500	Spermidine synthase-like protein
CTHT_0047080	G0S9T3	#N/A	#N/A	#N/A	316.68	3655100	Ribosomal protein L19
CTHT_0055060	G0SBW8	#N/A	#N/A	#N/A	56.875	3625800	Mitochondrial processing peptidase ...
CTHT_0027770	G0S783	#N/A	#N/A	#N/A	87.733	3619200	Terpene cyclase/mutase family member, EC 5.4.99.-
CTHT_0009190	G0S091	#N/A	#N/A	#N/A	25.347	3611500	Signal peptidase complex subunit 2
CTHT_0061850	G0SFF4	#N/A	#N/A	#N/A	108.513	3594000	Importin N-terminal domain-containing protein
CTHT_0059880	G0SEV9	#N/A	#N/A	#N/A	69.009	3546400	Translation initiation factor RLI1 (ATP-binding cassette sub-family E member RLI1)
CTHT_0061360	G0SFA5	#N/A	#N/A	#N/A	57.532	3542200	3-hydroxyisobutyryl-CoA hydrolase-like protein
CTHT_0069780	G0SHE9	#N/A	#N/A	#N/A	34.658	3534200	Pyrroline-5-carboxylate reductase, EC 1.5.1.2
CTHT_0015900	G0S241	#N/A	#N/A	#N/A	33.892	3528000	Uncharacterized protein
CTHT_0026930	G0S6U7	#N/A	#N/A	#N/A	54.483	3522000	Eukaryotic translation initiation f...
CTHT_0000230	G0RXS6	#N/A	#N/A	#N/A	86.249	3510700	Eukaryotic translation initiation factor 3 subunit B, eIF3b (Eukaryotic translation initiation factor 3 90 kDa subunit homolog, eIF3 p90) (Translation initiation factor eIF3, p90 subunit homolog)
CTHT_0031570	G0S4M8	#N/A	#N/A	#N/A	63.008	3488400	Eukaryotic translation initiation factor 3 subunit H, eIF3h
CTHT_0054370	G0SBQ1	#N/A	#N/A	#N/A	55.888	3485100	Protein-synthesizing GTPase, EC 3.6.5.3
CTHT_0028510	G0S7R1	#N/A	#N/A	#N/A	25.643	3474400	Signal peptidase subunit 3
CTHT_0019590	G0S343	#N/A	#N/A	#N/A	37.617	3459900	Fatty acid hydroxylase domain-containing protein
CTHT_0032740	G0S597	#N/A	#N/A	#N/A	35.223	3412800	Translation initiation factor 2 alpha subunit-like protein
CTHT_0062880	G0SE88	#N/A	#N/A	#N/A	68.807	3328000	Mitochondrial import receptor subunit-like protein
CTHT_0015950	G0S246	#N/A	#N/A	#N/A	72.233	3321900	ATP citrate synthase, EC 2.3.3.8
CTHT_0007640	G0RYR6	#N/A	#N/A	#N/A	15.235	3299700	Histone H2A
CTHT_0006540	G0RYF8	#N/A	#N/A	#N/A	35.066	3287200	Ribosomal protein S15-like protein
CTHT_0072210	G0SFU9	#N/A	#N/A	#N/A	12.942	3272300	Putative ribosomal protein
CTHT_0034790	G0S6G0	#N/A	#N/A	#N/A	36.604	3259900	Uncharacterized protein
CTHT_0068300	G0SH12	#N/A	#N/A	#N/A	27.035	3244300	Uncharacterized protein
CTHT_0014580	G0S1R9	#N/A	#N/A	#N/A	37.07	3228600	Protein YIF1
CTHT_0017880	G0S2N6	#N/A	#N/A	#N/A	58.18	3198200	Pyruvate kinase, EC 2.7.1.40
CTHT_0056790	G0SCD1	Rrp46	#N/A	90S/pre-40S/pre-60S	27.952	3183200	RNase_PH domain-containing protein
CTHT_0042730	G0SAL7	#N/A	#N/A	#N/A	71.275	3142700	Electron transfer flavoprotein-ubiquinone oxidoreductase, ETF-QO, EC 1.5.5.1
CTHT_0073810	G0SHY4	#N/A	#N/A	#N/A	23.784	3103900	Uncharacterized protein
CTHT_0037370	G0S7X8	#N/A	#N/A	#N/A	44.67	3061900	Phosphoglycerate kinase
CTHT_0007480	G0RYQ1	#N/A	#N/A	#N/A	95.858	3061100	Protein SEY1, EC 3.6.5.-
CTHT_0008000	G0RZX8	Rrp40	#N/A	90S/pre-40S/pre-60S	27.92	3052800	Ribosomal RNA-processing protein 40
CTHT_0069760	G0SHE7	#N/A	#N/A	#N/A	19.831	3039500	Uncharacterized protein
CTHT_0052450	G0SDN9	#N/A	#N/A	#N/A	31.921	3034600	Coatomer subunit epsilon
CTHT_0018890	G0S2Y0	#N/A	#N/A	#N/A	123.34	3032600	Putative 40S ribosomal protein
CTHT_0054130	G0SBM7	#N/A	#N/A	#N/A	39.697	3015200	Peroxidase, EC 1.11.1.-
CTHT_0006890	G0RYJ2	#N/A	#N/A	#N/A	33.668	2996800	CDP diacylglycerol-inositol 3-phosphatidyltransferase-like protein
CTHT_0004810	G0RXZ2	#N/A	#N/A	#N/A	24.69	2980900	Putative GTP-binding protein
CTHT_0057550	G0SCK4	#N/A	#N/A	#N/A	33.391	2976500	Uncharacterized protein
CTHT_0002220	G0RZA0	#N/A	#N/A	#N/A	25.628	2935000	Aminoacyl-tRNA hydrolase, EC 3.1.1.29
CTHT_0028030	G0S7G2	#N/A	#N/A	#N/A	50.275	2922000	Serine--tRNA ligase
CTHT_0020050	G0S383	#N/A	#N/A	#N/A	50.924	2878300	Eukaryotic translation initiation factor 3 subunit E, eIF3e
CTHT_0006350	G0RYE0	#N/A	#N/A	#N/A	41.425	2835900	Pyruvate dehydrogenase E1 component subunit beta, EC 1.2.4.1
CTHT_0054340	G0SBP8	#N/A	#N/A	#N/A	66.4	2826300	Eukaryotic translation initiation factor 3 subunit M, eIF3m
CTHT_0057180	G0SCG8	#N/A	#N/A	#N/A	54.679	2808900	Dolichyl-diphosphooligosaccharide--...
CTHT_0044990	G0S991	#N/A	#N/A	#N/A	125.275	2771600	Uncharacterized protein
CTHT_0038600	G0S8M4	#N/A	#N/A	#N/A	38.549	2770600	Reticulon-like protein
CTHT_0027780	G0S784	#N/A	#N/A	#N/A	146.518	2765600	Putative TATA binding protein interacting protein
CTHT_0024540	G0S5E7	#N/A	#N/A	#N/A	48.553	2762000	Eukaryotic translation initiation factor 5-like protein
CTHT_0013310	G0S1E5	#N/A	#N/A	#N/A	47.322	2761300	Isovaleryl-CoA dehydrogenase-like protein
CTHT_0018070	G0S2Q3	#N/A	#N/A	#N/A	64.539	2718200	Glycylpeptide N-tetradecanoyltransferase, EC 2.3.1.97
CTHT_0054820	G0SBU5	#N/A	#N/A	#N/A	67.001	2702800	Phosphoribosylaminoimidazole carboxylase, EC 4.1.1.21
CTHT_0063420	G0SEE1	#N/A	#N/A	#N/A	30.523	2696300	Prohibitin
CTHT_0058050	G0SCQ4	#N/A	#N/A	#N/A	23.133	2673800	GOLD domain-containing protein
CTHT_0044870	G0S980	#N/A	#N/A	#N/A	10.47	2671200	Dolichol-phosphate mannosyltransferase subunit 3
CTHT_0016320	G0S283	#N/A	#N/A	#N/A	47.144	2623500	26S protease regulatory subunit 6B-...
CTHT_0025340	G0S5Y2	#N/A	#N/A	#N/A	28.34	2606900	Uncharacterized protein
CTHT_0022920	G0S4I2	#N/A	#N/A	#N/A	40.774	2544700	Uncharacterized protein
CTHT_0001040	G0RYY7	#N/A	#N/A	#N/A	104.731	2541300	Uncharacterized protein
CTHT_0060200	G0SEZ1	#N/A	#N/A	#N/A	12.496	2500300	Uncharacterized protein
CTHT_0018510	G0S2U4	Nop56	#N/A	90S/pre-40S/pre-60S	57.735	2490300	Nucleolar protein 58
CTHT_0051870	G0SDI1	#N/A	#N/A	#N/A	25.002	2468100	GOLD domain-containing protein
CTHT_0022150	G0S410	#N/A	#N/A	#N/A	28.562	2452400	Putative microtubule binding protein
CTHT_0024870	G0S5N2	#N/A	#N/A	#N/A	31.578	2432800	Epimerase domain-containing protein
CTHT_0017560	G0S2K6	#N/A	#N/A	#N/A	15.239	2402700	HIT domain-containing protein
CTHT_0051990	G0SDJ3	#N/A	#N/A	#N/A	40.742	2397200	Eukaryotic translation initiation factor 3 subunit F, eIF3f
CTHT_0014000	G0S1L2	#N/A	#N/A	#N/A	58.409	2370100	Putative woronin body protein
CTHT_0063770	G0SEH5	#N/A	#N/A	#N/A	44.718	2331400	Sphingolipid delta(4)-desaturase, EC 1.14.19.17
CTHT_0006410	G0RYE5	#N/A	#N/A	#N/A	29.392	2328600	DUF2470 domain-containing protein
CTHT_0011080	G0S0S6	#N/A	#N/A	#N/A	145.246	2326100	RNA helicase (Ski2)-like protein
CTHT_0057970	G0SCP6	#N/A	#N/A	#N/A	71.322	2322700	Succinate dehydrogenase [ubiquinone] flavoprotein subunit, mitochondrial, EC 1.3.5.1
CTHT_0070160	G0SHI7	#N/A	#N/A	#N/A	78.971	2316800	J domain-containing protein
CTHT_0032700	G0S593	#N/A	#N/A	#N/A	14.281	2290800	Profilin
CTHT_0022730	G0S4G5	#N/A	#N/A	#N/A	34.604	2286900	Uncharacterized protein
CTHT_0060210	G0SEZ2	#N/A	#N/A	#N/A	24.604	2285400	60S ribosomal protein l37, mitochondrial (Yml37)-like protein
CTHT_0057250	G0SCH5	#N/A	#N/A	#N/A	53.734	2243800	Uncharacterized protein
CTHT_0000240	G0RXS7	#N/A	#N/A	#N/A	54.278	2225700	Uncharacterized protein
CTHT_0009430	G0S0B5	#N/A	#N/A	#N/A	29.008	2219900	Translocation protein (Sec66)-like protein
CTHT_0069900	G0SHG1	#N/A	#N/A	#N/A	45.546	2206400	Uncharacterized protein
CTHT_0024120	G0S5A5	#N/A	#N/A	#N/A	40.322	2199800	Putative GTP-binding protein
CTHT_0027110	G0S6W5	#N/A	#N/A	#N/A	19.427	2186600	E3 ubiquitin ligase complex SCF subunit
CTHT_0009240	G0S096	#N/A	#N/A	#N/A	21.529	2172800	Uncharacterized protein
CTHT_0001860	G0RZ65	#N/A	#N/A	#N/A	35.855	2171800	S5A_REDUCTASE domain-containing protein
CTHT_0011530	G0S0X0	#N/A	#N/A	#N/A	63.116	2170200	Putative GDP-GTP exchange factor
CTHT_0054460	G0SBR0	#N/A	#N/A	#N/A	59.394	2167700	T-complex protein 1 subunit delta
CTHT_0024170	G0S5B0	#N/A	#N/A	#N/A	17.846	2145200	ATP synthase subunit delta, mitochondrial (F-ATPase delta subunit)
CTHT_0033930	G0S625	#N/A	#N/A	#N/A	17.65	2126400	DNA-directed RNA polymerases I, II, and III subunit RPABC3
CTHT_0027570	G0S763	#N/A	#N/A	#N/A	16.636	2111400	Uncharacterized protein
CTHT_0053750	G0SBJ0	#N/A	#N/A	#N/A	66.937	2101900	UTP--glucose-1-phosphate uridylyltransferase, EC 2.7.7.9 (UDP-glucose pyrophosphorylase)
CTHT_0062050	G0SE13	#N/A	#N/A	#N/A	13.906	2100900	Uncharacterized protein
CTHT_0016910	G0S2E1	#N/A	#N/A	#N/A	157.927	2082900	Uncharacterized protein
CTHT_0032960	G0S5H3	#N/A	#N/A	#N/A	35.365	2081100	Putative golgi vesicle protein
CTHT_0043510	G0S8V0	#N/A	#N/A	#N/A	84.69	2047500	Uncharacterized protein
CTHT_0006520	G0RYF6	Nop58	#N/A	90S/pre-40S/pre-60S	64.184	2038200	Nucleolar protein 58
CTHT_0039820	G0S8P0	#N/A	#N/A	#N/A	68.244	2038100	Uncharacterized protein
CTHT_0002630	G0RZE0	#N/A	#N/A	#N/A	9.979	2032400	Cytochrome c oxidase subunit
CTHT_0059270	G0SD81	#N/A	#N/A	#N/A	28.396	2022900	J domain-containing protein
CTHT_0000600	G0RYU4	#N/A	#N/A	#N/A	46.369	2017900	Aspartate aminotransferase, EC 2.6.1.1
CTHT_0053580	G0SDZ8	#N/A	#N/A	#N/A	28.779	2013000	Methylthioribulose-1-phosphate dehydratase, MTRu-1-P dehydratase, EC 4.2.1.109
CTHT_0048470	G0SB08	#N/A	#N/A	#N/A	41.04	2012600	Mitogen-activated protein kinase, EC 2.7.11.24
CTHT_0054470	G0SBR1	#N/A	#N/A	#N/A	48.653	2001200	26S protease regulatory subunit 7-like protein
CTHT_0029120	G0S824	#N/A	#N/A	#N/A	33.999	2000800	3-hydroxybutyryl-CoA dehydrogenase-like protein
CTHT_0045210	G0S9B3	#N/A	#N/A	#N/A	37.49	1972000	Gamma subunit-like protein
CTHT_0058180	G0SCR7	#N/A	#N/A	#N/A	27.121	1967500	Putative mitochondrion protein
CTHT_0000220	G0RXS5	#N/A	#N/A	#N/A	57.042	1961600	CCT-beta
CTHT_0048180	G0SAX9	#N/A	#N/A	#N/A	45.925	1951700	Dihydrolipoyllysine-residue succinyltransferase, EC 2.3.1.61
CTHT_0068820	G0SH60	#N/A	#N/A	#N/A	50.966	1947900	26S protease regulatory subunit 4-like protein
CTHT_0035430	G0S6S5	#N/A	#N/A	#N/A	28.904	1934500	Uncharacterized protein
CTHT_0066650	G0SGK4	#N/A	#N/A	#N/A	31.075	1928600	Abhydrolase_2 domain-containing protein
CTHT_0070970	G0SFI7	#N/A	#N/A	#N/A	71.316	1916100	Coronin
CTHT_0049200	G0SB79	#N/A	#N/A	#N/A	33.932	1908500	Uncharacterized protein
CTHT_0048810	G0SB42	#N/A	#N/A	#N/A	27.037	1899400	CDP-diacylglycerol--serine O-phosphatidyltransferase, EC 2.7.8.8(Phosphatidylserine synthase)
CTHT_0028620	G0S7S2	#N/A	#N/A	#N/A	37.818	1877600	Mitochondrial import receptor subunit (Tom40)-like protein
CTHT_0027920	G0S7F1	#N/A	#N/A	#N/A	22.643	1871900	Peptidyl-prolyl cis-trans isomerase, PPIase, EC 5.2.1.8
CTHT_0060270	G0SEZ8	#N/A	#N/A	#N/A	57.802	1848500	6-phosphogluconate dehydrogenase, decarboxylating, EC 1.1.1.44
CTHT_0011130	G0S0T1	#N/A	#N/A	#N/A	70.463	1841200	F-box domain-containing protein
CTHT_0023380	G0S4S7	Arx1	#N/A	pre-60S	45.607	1835500	Putative curved DNA-binding protein
CTHT_0006000	G0RYA5	#N/A	#N/A	#N/A	11.922	1822300	Uncharacterized protein
CTHT_0029030	G0S816	#N/A	#N/A	#N/A	40.246	1801500	Uncharacterized protein
CTHT_0021480	G0S3J5	Rio1	#N/A	90S/pre-40S	59.279	1782900	Serine/threonine-protein kinase RIO1, EC 2.7.11.1, EC 3.6.3.-
CTHT_0023750	G0S517	#N/A	#N/A	#N/A	35.226	1773800	L-type lectin-like domain-containing protein
CTHT_0048850	G0SB46	#N/A	#N/A	#N/A	74.098	1772200	HAD_SAK_1 domain-containing protein
CTHT_0034390	G0S669	#N/A	#N/A	#N/A	35.723	1769100	Uncharacterized protein
CTHT_0059780	G0SEU9	#N/A	#N/A	#N/A	31.328	1764300	Proteasome subunit beta
CTHT_0022940	G0S4I4	#N/A	#N/A	#N/A	10.451	1762800	MICOS complex subunit MIC10
CTHT_0072180	G0SFU6	#N/A	#N/A	#N/A	34.686	1757600	Ribosomal_L18e/L15P domain-containing protein
CTHT_0067860	G0SGX0	#N/A	#N/A	#N/A	46.883	1757100	Elongation factor 1-gamma-like protein
CTHT_0043890	G0S8Y6	#N/A	#N/A	#N/A	34.207	1746200	Ubiquinone biosynthesis O-methyltransferase, mitochondrial (3-demethylubiquinol 3-O-methyltransferase, EC 2.1.1.64) (Polyprenyldihydroxybenzoate methyltransferase, EC 2.1.1.114)
CTHT_0067480	G0SGT3	#N/A	#N/A	#N/A	55.445	1735800	Trimethyllysine dioxygenase
CTHT_0048520	G0SB13	#N/A	#N/A	#N/A	72.705	1734400	Uncharacterized protein
CTHT_0026130	G0S6B2	#N/A	#N/A	#N/A	44.368	1713700	MRP-L46 domain-containing protein
CTHT_0048590	G0SB20	#N/A	#N/A	#N/A	54.202	1697600	Dihydrolipoyl dehydrogenase, EC 1.8.1.4
CTHT_0065990	G0SGE1	#N/A	#N/A	#N/A	23.05	1695900	Rab small monomeric GTPase-like protein
CTHT_0013810	G0S1J4	#N/A	#N/A	#N/A	113.353	1695600	Uncharacterized protein
CTHT_0012320	G0S147	#N/A	#N/A	#N/A	13.671	1681300	Uncharacterized protein
CTHT_0037110	G0S7P9	#N/A	#N/A	#N/A	47.662	1677200	Acyl-CoA dehydrogenase-like protein
CTHT_0007350	G0RYN8	#N/A	#N/A	#N/A	264.245	1675500	Isoleucine--tRNA ligase, EC 6.1.1.5(Isoleucyl-tRNA synthetase)
CTHT_0057650	G0SCL4	#N/A	#N/A	#N/A	65.298	1674900	Glucose-6-phosphate 1-dehydrogenase, EC 1.1.1.49
CTHT_0024940	G0S5N9	#N/A	#N/A	#N/A	31.92	1668300	Ribosomal protein L1-like protein
CTHT_0024190	G0S5B2	#N/A	#N/A	#N/A	95.663	1666900	PNPLA domain-containing protein
CTHT_0031280	G0S4K0	#N/A	#N/A	#N/A	22.516	1662200	Uncharacterized protein
CTHT_0031560	G0S4M7	#N/A	#N/A	#N/A	49.483	1651200	Adenosylhomocysteinase, EC 3.3.1.1
CTHT_0071600	G0SFP5	#N/A	#N/A	#N/A	112.605	1650700	Serine-threonine protein kinase-lik...
CTHT_0050160	G0SBG2	#N/A	#N/A	#N/A	12.457	1632700	Uncharacterized protein
CTHT_0073340	G0SHT9	#N/A	#N/A	#N/A	116.918	1622100	Serine/threonine protein kinase-lik...
CTHT_0045080	G0S9A0	Rrp4	#N/A	90S/pre-40S/pre-60S	38.361	1616400	Putative exosome complex protein
CTHT_0072220	G0SFV0	#N/A	#N/A	#N/A	39.819	1601600	Uncharacterized protein
CTHT_0063740	G0SEH2	#N/A	#N/A	#N/A	33.156	1601600	Uncharacterized protein
CTHT_0059730	G0SEU4	#N/A	#N/A	#N/A	56.951	1601400	Hydrolase-like protein
CTHT_0023140	G0S4Q3	#N/A	#N/A	#N/A	14.814	1582700	NADH-ubiquinone oxidoreductase B14 subunit-like protein
CTHT_0040970	G0SA46	#N/A	#N/A	#N/A	55.375	1580600	NADH dehydrogenase [ubiquinone] flavoprotein 1, mitochondrial, EC 7.1.1.2
CTHT_0039070	G0S3W0	#N/A	#N/A	#N/A	23.83	1575900	Ras-like protein
CTHT_0070220	G0SHJ3	#N/A	#N/A	#N/A	68.237	1573700	Putative transcriptional repressor protein
CTHT_0003750	G0RZQ0	#N/A	#N/A	#N/A	43.917	1564200	26S protease subunit RPT4 (26S protease subunit SUG2)-like protein
CTHT_0001030	G0RYY6	#N/A	#N/A	#N/A	22.781	1562800	Thioredoxin domain-containing protein
CTHT_0003740	G0RZP9	#N/A	#N/A	#N/A	83.542	1551700	Glutamine--fructose-6-phosphate transaminase (isomerizing), EC 2.6.1.16 (D-fructose-6-phosphate amidotransferase) (Hexosephosphate aminotransferase)
CTHT_0026100	G0S6A9	#N/A	#N/A	#N/A	46.892	1546500	Sacchrp_dh_NADP domain-containing p...
CTHT_0020100	G0S388	#N/A	#N/A	#N/A	107.948	1536500	Uncharacterized protein
CTHT_0033350	G0S5R5	#N/A	#N/A	#N/A	89.983	1531300	NADPH--cytochrome P450 reductase, CPR, P450R, EC 1.6.2.4
CTHT_0027550	G0S761	Nop10	#N/A	90S/pre-40S/pre-60S	12.235	1523200	H/ACA ribonucleoprotein complex subunit NOP10 (Nucleolar protein 10) (Nucleolar protein family A member 3) (snoRNP protein NOP10)
CTHT_0070860	G0SFH6	#N/A	#N/A	#N/A	83.918	1514300	Multifunctional tryptophan biosynthesis protein [Includes: Anthranilate synthase component 2, AS, EC 4.1.3.27 (Anthranilate synthase, glutamine amidotransferase component) ; Indole-3-glycerol phosphate synthase, IGPS, EC 4.1.1.48; N-(5'-phosphoribosyl)anthranilate isomerase, PRAI, EC 5.3.1.24]
CTHT_0063800	G0SEH8	#N/A	#N/A	#N/A	108.28	1514000	Uncharacterized protein
CTHT_0064720	G0SG19	#N/A	#N/A	#N/A	49.851	1513800	Phosphatidate cytidylyltransferase, EC 2.7.7.41
CTHT_0043130	G0SAQ6	#N/A	#N/A	#N/A	137.444	1492900	Uncharacterized protein
CTHT_0026410	G0S6J2	#N/A	#N/A	#N/A	29.872	1491900	CCHC-type domain-containing protein
CTHT_0012100	G0S125	#N/A	#N/A	#N/A	100.953	1490200	Coatomer subunit gamma
CTHT_0070010	G0SHH2	#N/A	#N/A	#N/A	44.987	1476000	Fatty acid hydroxylase domain-containing protein
CTHT_0043870	G0S8Y4	Utp14	#N/A	90S/pre-40S	104.553	1474400	Uncharacterized protein
CTHT_0007690	G0RYS1	#N/A	#N/A	#N/A	43.499	1468200	26S protease regulatory subunit 8-like protein
CTHT_0037750	G0S867	#N/A	#N/A	#N/A	235.175	1448600	Malonyltransferase-like protein
CTHT_0003590	G0RZN4	#N/A	#N/A	#N/A	164.552	1436200	Eukaryotic translation initiation factor 3 subunit D, eIF3d
CTHT_0047930	G0SAV6	#N/A	#N/A	#N/A	57.781	1428000	Fumarate reductase, EC 1.3.1.6
CTHT_0013770	G0S1J0	#N/A	#N/A	#N/A	24.574	1426300	ER lumen protein-retaining receptor
CTHT_0039040	G0S3V7	Krr1	#N/A	90S/pre-40S	37.423	1420600	KRR1 small subunit processome compo...
CTHT_0028540	G0S7R4	#N/A	#N/A	#N/A	63.119	1417500	Uncharacterized protein
CTHT_0002850	G0RZG2	#N/A	#N/A	#N/A	11.736	1410500	Cytochrome c domain-containing protein
CTHT_0038490	G0S8L3	#N/A	#N/A	#N/A	46.577	1409400	Translocation protein SEC62
CTHT_0034780	G0S6F9	#N/A	#N/A	#N/A	50.95	1405500	26S proteasome regulatory subunit-like protein
CTHT_0047460	G0S9W9	#N/A	#N/A	#N/A	51.666	1402300	Arginosuccinase
CTHT_0028470	G0S7Q7	#N/A	#N/A	#N/A	65.929	1397400	Putative asparagine-rich protein
CTHT_0006940	G0RYJ7	#N/A	#N/A	#N/A	83.193	1395700	Heterokaryon incompatibility protein HET-C-like protein
CTHT_0055970	G0SC53	#N/A	#N/A	#N/A	28.845	1388700	Presequence translocated-associated motor subunit PAM17
CTHT_0056440	G0SC97	#N/A	#N/A	#N/A	27.368	1385700	Uncharacterized protein
CTHT_0013590	G0S1H2	#N/A	#N/A	#N/A	24.018	1383200	Protein GET1 (Guided entry of tail-anchored proteins 1)
CTHT_0026330	G0S6I4	#N/A	#N/A	#N/A	56.595	1376300	Coatomer subunit delta
CTHT_0037740	G0S866	#N/A	#N/A	#N/A	204.83	1369700	Fatty acid synthase subunit alpha, EC 1.1.1.100, EC 2.3.1.41, EC 2.3.1.86
CTHT_0058880	G0SCZ1	#N/A	#N/A	#N/A	31.899	1368500	Mannose-P-dolichol utilization defect 1 protein homolog
CTHT_0042260	G0SAH0	#N/A	#N/A	#N/A	40.062	1365800	Mannose-1-phosphate guanyltransferase, EC 2.7.7.13 (GDP-mannose pyrophosphorylase) (GTP-mannose-1-phosphate guanylyltransferase)
CTHT_0044100	G0S906	#N/A	#N/A	#N/A	139.689	1365100	Putative SCP160 protein
CTHT_0043520	G0S8V1	#N/A	#N/A	#N/A	40.632	1364300	2-methoxy-6-polyprenyl-1,4-benzoquinol methylase, mitochondrial, EC 2.1.1.201(Ubiquinone biosynthesis methyltransferase COQ5)
CTHT_0010000	G0S0H1	#N/A	#N/A	#N/A	206.09	1355800	Enzyme regulator-like protein
CTHT_0035730	G0S709	#N/A	#N/A	#N/A	98.454	1336400	Vacuolar protein sorting-associated protein 35
CTHT_0046100	G0S9J4	#N/A	#N/A	#N/A	23.135	1334200	Putative poly(A) binding protein
CTHT_0066510	G0SGJ1	#N/A	#N/A	#N/A	24.683	1309000	Imidazoleglycerol-phosphate dehydratase, EC 4.2.1.19
CTHT_0024800	G0S5M5	#N/A	#N/A	#N/A	50.649	1306600	Uncharacterized protein
CTHT_0057460	G0SCJ5	#N/A	#N/A	#N/A	33.959	1302400	Prohibitin
CTHT_0046830	G0S9R3	#N/A	#N/A	#N/A	28.747	1300900	Uncharacterized protein
CTHT_0056690	G0SCC1	#N/A	#N/A	#N/A	20.393	1288800	3-hydroxyanthranilate 3,4-dioxygenase, EC 1.13.11.6 (3-hydroxyanthranilate oxygenase, 3-HAO) (3-hydroxyanthranilic acid dioxygenase, HAD) (Biosynthesis of nicotinic acid protein 1)
CTHT_0056090	G0SC64	#N/A	#N/A	#N/A	19.481	1287100	Uncharacterized protein
CTHT_0013130	G0S1C7	#N/A	#N/A	#N/A	37.176	1267800	Ubiquinone biosynthesis protein COQ...
CTHT_0011540	G0S0X1	#N/A	#N/A	#N/A	108.207	1264900	Dolichyl-phosphate-mannose--protein mannosyltransferase, EC 2.4.1.109
CTHT_0059440	G0SER5	#N/A	#N/A	#N/A	87.686	1262900	Uncharacterized protein
CTHT_0057900	G0SCN9	#N/A	#N/A	#N/A	42.647	1253300	Pru domain-containing protein
CTHT_0073260	G0SHT1	#N/A	#N/A	#N/A	9.331	1243300	Cytochrome c oxidase assembly factor 3
CTHT_0025200	G0S5W8	#N/A	#N/A	#N/A	35.297	1226400	LysM domain-containing protein
CTHT_0043040	G0SAP7	#N/A	#N/A	#N/A	55.013	1225700	Putative cytochrome c oxidase assembly protein
CTHT_0038450	G0S8K9	#N/A	#N/A	#N/A	30.583	1216500	Acid phosphatase-like protein
CTHT_0054290	G0SBP3	#N/A	#N/A	#N/A	42.396	1215800	Inorganic diphosphatase, EC 3.6.1.1
CTHT_0009140	G0S086	#N/A	#N/A	#N/A	16.485	1190200	Uncharacterized protein
CTHT_0030170	G0S3P9	#N/A	#N/A	#N/A	75.757	1186200	AMP-binding domain-containing protein
CTHT_0034550	G0S6D7	#N/A	#N/A	#N/A	38.091	1185800	Uncharacterized protein
CTHT_0060490	G0SF19	#N/A	#N/A	#N/A	24.153	1169700	Putative vesicle transport V-snare protein
CTHT_0014990	G0S1V7	#N/A	#N/A	#N/A	84.291	1157000	Uncharacterized protein
CTHT_0060440	G0SF14	#N/A	#N/A	#N/A	43.379	1151200	Saccharopine dehydrogenase [NAD(+), L-lysine-forming], SDH, EC 1.5.1.7 (Lysine--2-oxoglutarate reductase)
CTHT_0002400	G0RZB7	#N/A	#N/A	#N/A	119.873	1147100	CRM1_C domain-containing protein
CTHT_0030870	G0S465	#N/A	#N/A	#N/A	22.68	1137800	Putative glycolipid transporter protein
CTHT_0039230	G0S3X6	#N/A	#N/A	#N/A	57.781	1127400	Histone acetyltransferase, EC 2.3.1.48
CTHT_0066970	G0SGN4	#N/A	#N/A	#N/A	49.973	1112800	Peptidase A1 domain-containing protein
CTHT_0044010	G0S8Z7	#N/A	#N/A	#N/A	54.564	1110600	26S proteasome regulatory subunit-like protein
CTHT_0029930	G0S8H8	#N/A	#N/A	#N/A	36.955	1085700	Protein YIP
CTHT_0025830	G0S683	Tif6	#N/A	pre-60S	26.448	1082100	Eukaryotic translation initiation factor 6, eIF-6
CTHT_0027970	G0S7F6	#N/A	#N/A	#N/A	49.628	1066900	Glutamate dehydrogenase
CTHT_0016030	G0S254	#N/A	#N/A	#N/A	111.268	1066000	Citrulline--aspartate ligase, EC 6.1.1.20, EC 6.3.4.5 (Phenylalanyl-tRNA synthetase)
CTHT_0068410	G0SH23	#N/A	#N/A	#N/A	37.349	1063400	Acyltransferase-like protein
CTHT_0054650	G0SBS8	#N/A	#N/A	#N/A	156.196	1060500	Nucleoporin NUP159 (Nuclear pore protein NUP159)
CTHT_0014020	G0S1L4	#N/A	#N/A	#N/A	56.791	1059200	26S proteasome regulatory subunit rpn5-like protein
CTHT_0020680	G0S3E1	#N/A	#N/A	#N/A	62.761	1054900	FAD_binding_2 domain-containing protein
CTHT_0042990	G0SAP2	#N/A	#N/A	#N/A	83.921	1045600	Polyadenylate-binding protein, PABP
CTHT_0009550	G0S0C7	#N/A	#N/A	#N/A	34.703	1035300	HMG box domain-containing protein
CTHT_0024760	G0S5M1	#N/A	#N/A	#N/A	57.445	1026100	Alpha-1,3-glucosyltransferase, EC 2.4.1.-
CTHT_0035570	G0S6Z3	#N/A	#N/A	#N/A	75.375	1016800	ATPase synthesis protein 25
CTHT_0044220	G0S918	#N/A	#N/A	#N/A	60.107	1015800	T-complex protein 1 subunit epsilon (CCT-epsilon)
CTHT_0010550	G0S0M5	#N/A	#N/A	#N/A	10.546	1014000	Mitochondrial ribosomal protein s24-like protein
CTHT_0014400	G0S1Q1	#N/A	#N/A	#N/A	14.526	1009200	Cytochrome b mRNA-processing protein 4
CTHT_0036620	G0S7K3	#N/A	#N/A	#N/A	95.091	1007200	Putative suppressor of profilin protein
CTHT_0062910	G0SE91	#N/A	#N/A	#N/A	120.995	1005700	Eliminates the production of nonsense-containing-like protein
CTHT_0065070	G0SG53	#N/A	#N/A	#N/A	70.721	1003900	ATP-dependent RNA helicase DED1
CTHT_0067500	G0SGT5	#N/A	#N/A	#N/A	64.706	1001300	Serine/threonine-protein phosphatase, EC 3.1.3.16
CTHT_0029180	G0S830	#N/A	#N/A	#N/A	18.948	997190	Glutathione peroxidase
CTHT_0017870	G0S2N5	#N/A	#N/A	#N/A	9.786	996190	Uncharacterized protein
CTHT_0016380	G0S289	Rrp6	#N/A	90S/pre-40S/pre-60S	97.111	993860	Exosome complex exonuclease rrp6-like protein
CTHT_0028390	G0S7J7	#N/A	#N/A	#N/A	17.5	992590	Cytochrome c oxidase subunit 6, mitochondrial (Cytochrome c oxidase polypeptide VI)
CTHT_0013170	G0S1D1	#N/A	#N/A	#N/A	62.125	986820	2-methylcitrate dehydratase-like protein
CTHT_0067090	G0SGP5	#N/A	#N/A	#N/A	49.131	984150	Uncharacterized protein
CTHT_0010950	G0S0R3	#N/A	#N/A	#N/A	21.486	969460	NADH-ubiquinone oxidoreductase
CTHT_0061710	G0SFE0	#N/A	#N/A	#N/A	37.422	964730	ATPase GET3, EC 3.6.-.- (Arsenical pump-driving ATPase) (Arsenite-stimulated ATPase) (Golgi to ER traffic protein 3) (Guided entry of tail-anchored proteins 3)
CTHT_0047210	G0S9U5	#N/A	#N/A	#N/A	16.054	961810	Uncharacterized protein
CTHT_0068800	G0SH58	#N/A	#N/A	#N/A	34.866	957930	Succinate--CoA ligase [ADP-forming] subunit alpha, mitochondrial, EC 6.2.1.5 (Succinyl-CoA synthetase subunit alpha, SCS-alpha)
CTHT_0028490	G0S7Q9	#N/A	#N/A	#N/A	49.254	952120	CAF1C_H4-bd domain-containing protein
CTHT_0001700	G0RZ49	#N/A	#N/A	#N/A	39.197	951590	Putative GTP binding protein
CTHT_0041130	G0SA62	#N/A	#N/A	#N/A	95.953	950880	Non-specific serine/threonine protein kinase, EC 2.7.11.1
CTHT_0010310	G0S0K2	#N/A	#N/A	#N/A	60.112	945470	Phosphoglucomutase (alpha-D-glucose-1,6-bisphosphate-dependent), EC 5.4.2.2
CTHT_0027820	G0S788	#N/A	#N/A	#N/A	34.434	937060	Putative GTP binding protein
CTHT_0008520	G0S028	#N/A	#N/A	#N/A	34.085	928400	Putative mitochondrial carrier protein
CTHT_0006480	G0RYF2	#N/A	#N/A	#N/A	49.761	927520	Uncharacterized protein
CTHT_0022720	G0S4G4	#N/A	#N/A	#N/A	102.784	925380	Putative heat shock protein
CTHT_0029760	G0S8G1	#N/A	#N/A	#N/A	61.804	920790	C-22 sterol desaturase-like protein
CTHT_0042790	G0SAM3	#N/A	#N/A	#N/A	13.627	913460	NTF2 domain-containing protein
CTHT_0057670	G0SCL6	#N/A	#N/A	#N/A	77.777	912820	Amino_oxidase domain-containing protein
CTHT_0041120	G0SA61	#N/A	#N/A	#N/A	54.51	909380	Uncharacterized protein
CTHT_0047830	G0SAU6	#N/A	#N/A	#N/A	49.641	897470	Squalene synthase, SQS, SS, EC 2.5.1.21
CTHT_0023930	G0S534	#N/A	#N/A	#N/A	42.265	890830	GDP-mannose transporter
CTHT_0013300	G0S1E4	#N/A	#N/A	#N/A	37.918	887900	DLH domain-containing protein
CTHT_0048550	G0SB16	#N/A	#N/A	#N/A	67.059	887390	Uncharacterized protein
CTHT_0019280	G0S314	#N/A	#N/A	#N/A	33.944	883660	Ion channel-like protein
CTHT_0071350	G0SFM2	Dbp2	#N/A	pre-60S	60.625	881290	ATP-dependent RNA helicase DBP2, EC 3.6.4.13 (DEAD box protein 2)
CTHT_0047760	G0SAT9	#N/A	#N/A	#N/A	66.824	870080	Putative WD repeat protein
CTHT_0060430	G0SF13	#N/A	#N/A	#N/A	57.948	869700	Inosine-5'-monophosphate dehydrogenase, IMP dehydrogenase, IMPD, IMPDH, EC 1.1.1.205
CTHT_0027120	G0S6W6	#N/A	#N/A	#N/A	19.912	868840	Putative ADP-ribosylation factor
CTHT_0014170	G0S1M8	#N/A	#N/A	#N/A	90.494	867320	Uncharacterized protein
CTHT_0065730	G0SGB5	#N/A	#N/A	#N/A	49.184	865180	Elongation factor Tu
CTHT_0029220	G0S834	#N/A	#N/A	#N/A	100.328	862370	Putative rho-GTPase-activating prot...
CTHT_0033320	G0S5K9	#N/A	#N/A	#N/A	100.664	861990	26S proteasome regulatory subunit RPN1
CTHT_0025650	G0S613	#N/A	#N/A	#N/A	27.074	833430	Triosephosphate isomerase
CTHT_0064110	G0SEK9	#N/A	#N/A	#N/A	27.946	831060	Proteasome subunit alpha type
CTHT_0012790	G0S194	#N/A	#N/A	#N/A	98.258	826180	Putative sequence-specific DNA binding protein
CTHT_0036170	G0S7A6	#N/A	#N/A	#N/A	69.12	814360	Mannosyltransferase, EC 2.4.1.-
CTHT_0032200	G0S4Z4	#N/A	#N/A	#N/A	148.929	810130	Cation-transporting ATPase-like protein
CTHT_0045060	G0S998	#N/A	#N/A	#N/A	45.215	809380	MRP-S28 domain-containing protein
CTHT_0045510	G0S9E0	#N/A	#N/A	#N/A	145.168	802850	DNA-directed RNA polymerase subunit beta, EC 2.7.7.6
CTHT_0006950	G0RYJ8	#N/A	#N/A	#N/A	42.18	796930	Ceramide very long chain fatty acid hydroxylase, EC 1.-.-.-
CTHT_0024520	G0S5E5	#N/A	#N/A	#N/A	30.881	791190	Dephospho-CoA kinase-like protein
CTHT_0018170	G0S2R3	#N/A	#N/A	#N/A	184.65	789670	26S proteasome regulatory subunit rpn2-like protein
CTHT_0054420	G0SBQ6	#N/A	#N/A	#N/A	22.467	787340	Putative ribosomal protein
CTHT_0006750A	#N/A	#N/A	#N/A	#N/A	#N/A	783180	#N/A
CTHT_0056400	G0SC93	#N/A	#N/A	#N/A	252.467	771630	E3 ubiquitin-protein ligase, EC 2.3.2.27
CTHT_0054890	G0SBV1	#N/A	#N/A	#N/A	41.466	764490	Acetyl-CoA C-acetyltransferase, EC 2.3.1.9
CTHT_0014110	G0S1M3	#N/A	#N/A	#N/A	71.644	763220	Uncharacterized protein
CTHT_0042750	G0SAL9	#N/A	#N/A	#N/A	245.557	763100	Uncharacterized protein
CTHT_0054280	G0SBP2	#N/A	#N/A	#N/A	11.233	763100	Putative ribosomal protein
CTHT_0034440	G0S6C7	#N/A	#N/A	#N/A	39.071	763000	Uncharacterized protein
CTHT_0008580	G0S034	#N/A	#N/A	#N/A	47.19	760900	O-acetylhomoserine (Thiol)-lyase-like protein
CTHT_0011710	G0S0Y8	#N/A	#N/A	#N/A	120.443	759520	Importin N-terminal domain-containing protein
CTHT_0001710	G0RZ50	#N/A	#N/A	#N/A	15.283	758990	Ribosomal protein ymL32-like protein
CTHT_0034860	G0S6G7	#N/A	#N/A	#N/A	107.053	751080	Coatomer subunit beta (Beta-coat protein)
CTHT_0052320	G0SDM6	#N/A	#N/A	#N/A	34.964	750320	Uncharacterized protein
CTHT_0048730	G0SB34	#N/A	#N/A	#N/A	43.941	747810	26S proteasome regulatory subunit rpn9-like protein
CTHT_0043810	G0S8X8	#N/A	#N/A	#N/A	39.145	728730	Homoserine dehydrogenase, HDH, EC 1.1.1.3
CTHT_0037040	G0S7P2	#N/A	#N/A	#N/A	28.463	722520	Uncharacterized protein
CTHT_0064910	G0SG37	#N/A	#N/A	#N/A	72.734	716780	Copper homeostasis protein cutC homolog
CTHT_0014210	G0S1N2	#N/A	#N/A	#N/A	32.497	716040	Cytochrome c oxidase-like protein
CTHT_0032610	G0S584	#N/A	#N/A	#N/A	19.171	712580	Uncharacterized protein
CTHT_0057770	G0SCM6	#N/A	#N/A	#N/A	46.854	710220	Calcium/calmodulin-dependent protei...
CTHT_0055290	G0SBZ0	#N/A	#N/A	#N/A	127.477	692570	3-hydroxy-3-methylglutaryl coenzyme A reductase, HMG-CoA reductase, EC 1.1.1.34
CTHT_0015300	G0S1Y5	#N/A	#N/A	#N/A	33.06	681590	Putative heme binding protein
CTHT_0070020	G0SHH3	#N/A	#N/A	#N/A	19.499	681390	Translationally-controlled tumor protein homolog
CTHT_0022750	G0S4G7	#N/A	#N/A	#N/A	55.161	679760	Protein PBN1
CTHT_0035090	G0S6P2	#N/A	#N/A	#N/A	19.126	674960	Putative heme binding protein
CTHT_0022810	G0S4H2	#N/A	#N/A	#N/A	35.352	673370	Putative 3-ketodihydrosphingosine protein
CTHT_0028090	G0S7G8	#N/A	#N/A	#N/A	46.402	667750	Putative nucleosome assembly protein
CTHT_0026600	G0S6L1	#N/A	#N/A	#N/A	39.684	667300	G protein beta subunit-like protein
CTHT_0037250	G0S7W7	#N/A	#N/A	#N/A	33.425	664460	Acylglycerone-phosphate reductase-like protein
CTHT_0004990	G0RY09	#N/A	#N/A	#N/A	14.029	652240	Autophagy-related protein
CTHT_0017250	G0S2H5	#N/A	#N/A	#N/A	93.529	645910	Phosphoketolase-like protein
CTHT_0017610	G0S2L1	#N/A	#N/A	#N/A	57.833	644590	Serine palmitoyltransferase-like protein
CTHT_0000100	G0RXR3	#N/A	#N/A	#N/A	24.921	641110	Proteasome subunit beta
CTHT_0041220	G0SA71	#N/A	#N/A	#N/A	39.533	629680	Putative cell differentiation protein
CTHT_0059600	G0SET1	#N/A	#N/A	#N/A	89.51	627780	Dolichyl-phosphate-mannose--protein mannosyltransferase, EC 2.4.1.109
CTHT_0022330	G0S428	#N/A	#N/A	#N/A	32.606	622570	HABP4_PAI-RBP1 domain-containing protein
CTHT_0022040	G0S401	#N/A	#N/A	#N/A	37.712	618090	Signal recognition particle recepto...
CTHT_0069820	G0SHF3	#N/A	#N/A	#N/A	45.481	614190	Pyruvate dehydrogenase E1 component subunit alpha, EC 1.2.4.1
CTHT_0028580	G0S7R8	#N/A	#N/A	#N/A	40.019	610240	Putative farnesyl pyrophosphate protein
CTHT_0042930	G0SAN7	#N/A	#N/A	#N/A	25.297	609900	DASH complex subunit duo1-like protein
CTHT_0069850	G0SHF6	#N/A	#N/A	#N/A	29.515	609620	Proteasome subunit alpha type
CTHT_0051680	G0SDG3	#N/A	#N/A	#N/A	45.057	605240	Ketol-acid reductoisomerase, mitochondrial, EC 1.1.1.86 (Acetohydroxy-acid reductoisomerase) (Alpha-keto-beta-hydroxylacyl reductoisomerase)
CTHT_0009750	G0S0E6	#N/A	#N/A	#N/A	36.974	604750	Vacuolar protein sorting-associated protein 26-like protein
CTHT_0067840	G0SGW8	#N/A	#N/A	#N/A	16.997	602300	Calmodulin
CTHT_0070780	G0SFH0	#N/A	#N/A	#N/A	48.077	595120	Uncharacterized protein
CTHT_0037550	G0S7Z5	#N/A	#N/A	#N/A	69.892	593280	Dol-P-Glc:Glc(2)Man(9)GlcNAc(2)-PP-Dol alpha-1,2-glucosyltransferase, EC 2.4.1.256(Asparagine-linked glycosylation protein 10)
CTHT_0019520	G0S336	#N/A	#N/A	#N/A	46.515	593200	Nitric oxide dioxygenase, EC 1.14.12.17
CTHT_0018540	G0S2U7	#N/A	#N/A	#N/A	23.057	592030	Uncharacterized protein
CTHT_0048920	G0SB52	#N/A	#N/A	#N/A	124.899	581940	Importin N-terminal domain-containing protein
CTHT_0046010	G0S9I5	#N/A	#N/A	#N/A	52.06	580880	Tubulin gamma chain
CTHT_0065460	G0SG88	#N/A	#N/A	#N/A	77.418	579910	Ste24 endopeptidase, EC 3.4.24.84
CTHT_0044020	G0S8Z8	#N/A	#N/A	#N/A	53.96	579040	Alanine transaminase, EC 2.6.1.2
CTHT_0038270	G0S8J1	#N/A	#N/A	#N/A	107.329	569190	Putative mRNA transport regulator (Mtr10) protein
CTHT_0048740	G0SB35	#N/A	#N/A	#N/A	42.496	566630	NADH dehydrogenase (Ubiquinone)-like protein
CTHT_0073050	G0SHR0	#N/A	#N/A	#N/A	61.796	566590	Putative ER to golgi transport protein
CTHT_0069670	G0SHD8	#N/A	#N/A	#N/A	259.063	566560	WD40 repeat-containing protein
CTHT_0067850	G0SGW9	#N/A	#N/A	#N/A	92.604	564620	AP-1 complex subunit gamma
CTHT_0008760	G0S051	#N/A	#N/A	#N/A	33.427	563770	Vesicular-fusion protein sec17-like protein
CTHT_0041870	G0SAD3	#N/A	#N/A	#N/A	43.904	563580	Uncharacterized protein
CTHT_0037170	G0S7V9	#N/A	#N/A	#N/A	32.692	553170	Pyridoxal 5'-phosphate synthase (gl...
CTHT_0062890	G0SE89	#N/A	#N/A	#N/A	38.893	553010	t-SNARE coiled-coil homology domain-containing protein
CTHT_0067190	G0SGQ5	#N/A	#N/A	#N/A	45.781	549890	Mitochondrial protein import protein mas5-like protein
CTHT_0054620	G0SBS5	#N/A	#N/A	#N/A	49.083	549610	Uncharacterized protein
CTHT_0059920	G0SEW3	Nug1	#N/A	pre-60S	61.385	548880	Putative GTP binding protein
CTHT_0005770	G0RY83	#N/A	#N/A	#N/A	89.536	547940	Protein arginine N-methyltransferase
CTHT_0023960	G0S537	#N/A	#N/A	#N/A	64.447	545540	Uncharacterized protein
CTHT_0022500	G0S4E2	#N/A	#N/A	#N/A	79.582	545370	Tryptophan--tRNA ligase, EC 6.1.1.2(Tryptophanyl-tRNA synthetase)
CTHT_0054700	G0SBT3	#N/A	#N/A	#N/A	21.347	544940	Uncharacterized protein
CTHT_0029570	G0S8E2	#N/A	#N/A	#N/A	104.663	537750	Uncharacterized protein
CTHT_0048840	G0SB45	#N/A	#N/A	#N/A	82.739	532010	Aconitate hydratase, mitochondrial, Aconitase, EC 4.2.1.-
CTHT_0051230	G0SDB9	#N/A	#N/A	#N/A	57.076	529780	Cysteine desulfurase, EC 2.8.1.7
CTHT_0044390	G0S935	#N/A	#N/A	#N/A	66.091	529600	Phosphoenolpyruvate carboxykinase (...
CTHT_0034500	G0S6D2	#N/A	#N/A	#N/A	14.241	515950	Golgi apparatus membrane protein tvp15-like protein
CTHT_0020780	G0S3F0	#N/A	#N/A	#N/A	22.077	515100	Actin-related protein 2/3 complex subunit 3
CTHT_0058530	G0SCV7	#N/A	#N/A	#N/A	70.261	509420	Uncharacterized protein
CTHT_0055580	G0SC18	#N/A	#N/A	#N/A	37.776	507370	26S proteasome regulatory subunit rpn11-like protein
CTHT_0025380	G0S5Y6	#N/A	#N/A	#N/A	62.723	499690	MYND-type zinc finger protein samB(Suppressor of anucleate metulae protein B)
CTHT_0022050	G0S402	#N/A	#N/A	#N/A	57.278	492330	Cystathionine beta-synthase
CTHT_0064900	G0SG36	#N/A	#N/A	#N/A	27.647	490840	SH3b domain-containing protein
CTHT_0027490	G0S755	Rrp45	#N/A	90S/pre-40S/pre-60S	32.432	487380	Uncharacterized protein
CTHT_0066610	G0SGK0	Cbf5	#N/A	90S/pre-40S/pre-60S	53.313	486030	H/ACA ribonucleoprotein complex subunit CBF5, EC 5.4.99.- (Centromere-binding factor 5) (Centromere/microtubule-binding protein CBF5) (H/ACA snoRNP protein CBF5) (Small nucleolar RNP protein CBF5)
CTHT_0033640	G0S5U4	#N/A	#N/A	#N/A	41.362	483360	Isocitrate dehydrogenase [NAD] subunit, mitochondrial
CTHT_0026760	G0S6M7	#N/A	#N/A	#N/A	91.988	483150	Probable vacuolar protein sorting-associated protein 16 homolog
CTHT_0023100	G0S4P9	#N/A	#N/A	#N/A	38.067	477970	Adenosine kinase, AK, EC 2.7.1.20 (Adenosine 5'-phosphotransferase)
CTHT_0028210	G0S7I0	#N/A	#N/A	#N/A	27.88	476360	Proteasome subunit alpha type
CTHT_0001800	G0RZ59	#N/A	#N/A	#N/A	60.659	473770	Uncharacterized protein
CTHT_0008160	G0RZZ4	#N/A	#N/A	#N/A	57.519	464240	Serine-type endopeptidase-like protein
CTHT_0023410	G0S4T0	#N/A	#N/A	#N/A	196.928	464170	Nucleoporin NUP192 (Nuclear pore protein NUP192)
CTHT_0028450	G0S7Q5	#N/A	#N/A	#N/A	88.648	463100	Protein kinase domain-containing protein
CTHT_0068650	G0SH45	#N/A	#N/A	#N/A	46.864	460210	Uncharacterized protein
CTHT_0011860	G0S102	#N/A	#N/A	#N/A	117.426	458540	Valine--tRNA ligase, EC 6.1.1.9 (Valyl-tRNA synthetase)
CTHT_0037330	G0S7X5	#N/A	#N/A	#N/A	53.679	456950	Putative dihydroorotate protein
CTHT_0014480	G0S1Q9	#N/A	#N/A	#N/A	22.401	456600	Nascent polypeptide-associated complex subunit alpha (Alpha-NAC)
CTHT_0063040	G0SEA3	#N/A	#N/A	#N/A	39.411	450830	mRNA export factor GLE2 (Nuclear pore protein GLE2) (Nucleoporin GLE2)
CTHT_0039900	G0S8P8	#N/A	#N/A	#N/A	27.289	450310	Putative cytoplasm protein
CTHT_0024670	G0S5L4	#N/A	#N/A	#N/A	48.191	447940	AB hydrolase-1 domain-containing protein
CTHT_0068560	G0SH37	#N/A	#N/A	#N/A	47.886	445160	Acyltransferase-like protein
CTHT_0028950	G0S7V5	#N/A	#N/A	#N/A	43.97	444430	Uncharacterized protein
CTHT_0055150	G0SBX6	#N/A	#N/A	#N/A	38.158	444320	Homoisocitrate dehydrogenase-like protein
CTHT_0028250	G0S7I4	#N/A	#N/A	#N/A	27.034	441680	Protein transport protein SEC22
CTHT_0067020	G0SGN8	#N/A	#N/A	#N/A	24.99	435850	Uncharacterized protein
CTHT_0044210	G0S917	#N/A	#N/A	#N/A	88.229	434310	Putative elongation factor
CTHT_0063510	G0SEF0	#N/A	#N/A	#N/A	20.329	431190	NADH-ubiquinone oxidoreductase-like protein
CTHT_0026580	G0S6K9	#N/A	#N/A	#N/A	103.112	429630	Transmembrane GTPase-like protein
CTHT_0035120	G0S6P5	#N/A	#N/A	#N/A	61.585	425350	Glucose-6-phosphate isomerase, EC 5.3.1.9
CTHT_0057930	G0SCP2	#N/A	#N/A	#N/A	100.051	424770	Uncharacterized protein
CTHT_0041350	G0SA84	#N/A	#N/A	#N/A	50.026	421140	BSD domain-containing protein
CTHT_0031850	G0S4V9	#N/A	#N/A	#N/A	95.138	417110	Hydrolase-like protein
CTHT_0023110	G0S4Q0	#N/A	#N/A	#N/A	109.767	410970	Uncharacterized protein
CTHT_0045140	G0S9A6	#N/A	#N/A	#N/A	49.719	410480	Casein kinase-like protein
CTHT_0063570	G0SEF6	#N/A	#N/A	#N/A	41.502	410080	Putative cell wall protein
CTHT_0073570	G0SHW1	#N/A	#N/A	#N/A	66.003	408600	Lysyl-tRNA synthetase
CTHT_0042510	G0SAJ5	#N/A	#N/A	#N/A	32.814	406100	Putative nucleotide binding protein
CTHT_0030560	G0S3T4	#N/A	#N/A	#N/A	30.793	403590	Eukaryotic translation initiation factor 3 subunit J, eIF3j (Eukaryotic translation initiation factor 3 30 kDa subunit homolog, eIF-3 30 kDa subunit homolog)
CTHT_0040340	G0S9Y6	#N/A	#N/A	#N/A	61.994	403190	Glutamate carboxypeptidase-like protein
CTHT_0030050	G0S3N7	#N/A	#N/A	#N/A	29.356	402140	Uncharacterized protein
CTHT_0007140	G0RYL7	#N/A	#N/A	#N/A	40.168	401930	Autophagy-related protein 27
CTHT_0006070	G0RYB2	#N/A	#N/A	#N/A	16.999	401610	Cofilin (Actin-depolymerizing factor 1)
CTHT_0067310	G0SGR7	#N/A	#N/A	#N/A	99.397	398410	Aminopeptidase, EC 3.4.11.-
CTHT_0026380	G0S6I9	#N/A	#N/A	#N/A	67.733	391870	Uncharacterized protein
CTHT_0015110	G0S1W9	#N/A	#N/A	#N/A	26.751	391650	Uncharacterized protein
CTHT_0036700	G0S7L0	#N/A	#N/A	#N/A	15.599	391440	Putative light chain protein
CTHT_0014920	G0S1V1	#N/A	#N/A	#N/A	124.723	388080	Uncharacterized protein
CTHT_0029800	G0S8G5	#N/A	#N/A	#N/A	17.584	387120	Eukaryotic translation initiation factor 5A, eIF-5A
CTHT_0029520	G0S8D7	#N/A	#N/A	#N/A	125.849	386060	Lon protease homolog, mitochondrial, EC 3.4.21.53
CTHT_0053160	G0SDV8	#N/A	#N/A	#N/A	97.341	383630	Putative nuclear fusion protein
CTHT_0021810	G0S3M7	#N/A	#N/A	#N/A	53.504	383130	Acyl_transf_3 domain-containing protein
CTHT_0073980	G0SI00	#N/A	#N/A	#N/A	39.579	380100	Aldo_ket_red domain-containing protein
CTHT_0012880	#N/A	#N/A	#N/A	#N/A	#N/A	378870	#N/A
CTHT_0046440	G0S9M6	#N/A	#N/A	#N/A	37.225	378750	Holocytochrome c-type synthase
CTHT_0052890	G0SDT1	#N/A	#N/A	#N/A	47.419	377050	Uncharacterized protein
CTHT_0071330	G0SFM0	#N/A	#N/A	#N/A	53.313	377020	Uncharacterized protein
CTHT_0032840	G0S5G1	#N/A	#N/A	#N/A	84.672	376570	Uncharacterized protein
CTHT_0048560B	#N/A	#N/A	#N/A	#N/A	#N/A	373230	#N/A
CTHT_0070620	G0SHN0	#N/A	#N/A	#N/A	25.696	372740	Vacuolar protein sorting-associated protein 21-like protein
CTHT_0037950	G0S887	#N/A	#N/A	#N/A	98.925	372080	Putative phosphate metabolism protein
CTHT_0019540	G0S338	#N/A	#N/A	#N/A	115.776	371760	Trehalose synthase-like protein
CTHT_0051100	G0SDA7	#N/A	#N/A	#N/A	164.719	371740	Transcription elongation factor Spt6
CTHT_0072650	G0SFZ0	#N/A	#N/A	#N/A	47.229	371580	Protein DOM34 homolog, EC 3.1.-.-
CTHT_0036870	G0S7M6	#N/A	#N/A	#N/A	168.653	371030	Putative rho guanyl-nucleotide exchange factor
CTHT_0043830	G0S8Y0	#N/A	#N/A	#N/A	42.499	369420	Uncharacterized protein
CTHT_0046400	G0S9M2	#N/A	#N/A	#N/A	62.549	366900	Glucosidase 2 subunit beta
CTHT_0008710	G0S046	#N/A	#N/A	#N/A	35.395	366460	Acetohydroxy-acid synthase small subunit
CTHT_0065010	G0SG47	#N/A	#N/A	#N/A	95.624	362100	Uncharacterized protein
CTHT_0032600	G0S583	#N/A	#N/A	#N/A	248.313	362100	Uncharacterized protein
CTHT_0009620	G0S0D4	#N/A	#N/A	#N/A	41.337	360180	Uncharacterized protein
CTHT_0068730	G0SH53	#N/A	#N/A	#N/A	42.965	359290	Uncharacterized protein
CTHT_0008630	G0S039	#N/A	#N/A	#N/A	84.84	356890	Dolichyl-phosphate-mannose--protein mannosyltransferase, EC 2.4.1.109
CTHT_0037910	G0S883	#N/A	#N/A	#N/A	53.861	354940	Senescence domain-containing protein
CTHT_0011210	G0S0T9	#N/A	#N/A	#N/A	25.746	352480	Uncharacterized protein
CTHT_0029790	G0S8G4	#N/A	#N/A	#N/A	83.178	352160	Putative ribosomal protein
CTHT_0066370	G0SGH7	#N/A	#N/A	#N/A	86.132	352110	Protein transport protein SEC23
CTHT_0012530	G0S168	#N/A	#N/A	#N/A	58.668	351290	Fumarate hydratase, EC 4.2.1.2
CTHT_0056980	G0SCF0	#N/A	#N/A	#N/A	11.178	347970	ATP synthase subunit e, mitochondrial
CTHT_0032530	G0S577	#N/A	#N/A	#N/A	180.333	345330	Dicer-like protein 1
CTHT_0071570	G0SFP2	#N/A	#N/A	#N/A	86.576	345210	Uncharacterized protein
CTHT_0008870	G0S062	#N/A	#N/A	#N/A	105.262	341510	Uncharacterized protein
CTHT_0003440	G0RZM0	#N/A	#N/A	#N/A	36.623	341000	Arp2/3 complex 34 kDa subunit
CTHT_0004130	G0RZT6	#N/A	#N/A	#N/A	62.59	340210	Protein kinase domain-containing protein
CTHT_0025970	G0S697	#N/A	#N/A	#N/A	56.488	337360	Uncharacterized protein
CTHT_0034620	G0S6E4	#N/A	#N/A	#N/A	20.204	336920	Uncharacterized protein
CTHT_0048450	G0SB06	#N/A	#N/A	#N/A	102.515	335580	Protein transport protein SEC24
CTHT_0062650	G0SE67	#N/A	#N/A	#N/A	78.658	330910	Uncharacterized protein
CTHT_0058480	G0SCU7	#N/A	#N/A	#N/A	194.651	327850	DNA-directed RNA polymerase subunit, EC 2.7.7.6
CTHT_0051270	G0SDC3	#N/A	#N/A	#N/A	37.485	327700	Initiation factor 2 beta-like protein
CTHT_0031490	G0S4M0	#N/A	#N/A	#N/A	43.563	325850	Uncharacterized protein
CTHT_0044760	G0S969	#N/A	#N/A	#N/A	47.852	324380	Homocitrate synthase, EC 2.3.3.14
CTHT_0013430	G0S1F7	#N/A	#N/A	#N/A	98.668	318160	Probable endonuclease LCL3
CTHT_0034670	G0S6E9	#N/A	#N/A	#N/A	175.95	316820	Non-specific serine/threonine prote...
CTHT_0065710	G0SGB3	#N/A	#N/A	#N/A	41.07	315120	J domain-containing protein
CTHT_0052530	G0SDP7	#N/A	#N/A	#N/A	42.407	311050	Putative chaperone protein
CTHT_0030680	G0S447	#N/A	#N/A	#N/A	131.015	310160	Peptidylprolyl isomerase, EC 5.2.1.8
CTHT_0020290	G0S3A4	#N/A	#N/A	#N/A	56.292	307870	Ysc84 domain-containing protein
CTHT_0005020	G0RY12	#N/A	#N/A	#N/A	39.273	304840	26S proteasome regulatory subunit-like protein
CTHT_0005960	G0RYA1	#N/A	#N/A	#N/A	82.055	300600	NADH-ubiquinone oxidoreductase-like protein
CTHT_0017800	G0S2M8	#N/A	#N/A	#N/A	57.652	300440	Kynurenine 3-monooxygenase, EC 1.14.13.9(Biosynthesis of nicotinic acid protein 4) (Kynurenine 3-hydroxylase)
CTHT_0068290	G0SH11	#N/A	#N/A	#N/A	64.792	299830	Putative vacuolar protein sorting-associated protein
CTHT_0026030	G0S6A2	#N/A	#N/A	#N/A	42.834	299210	Protein kinase domain-containing protein
CTHT_0059590	G0SET0	#N/A	#N/A	#N/A	29.713	296990	Uncharacterized protein
CTHT_0000390	G0RXU2	#N/A	#N/A	#N/A	64.171	295240	CTP synthase
CTHT_0044980	G0S990	#N/A	#N/A	#N/A	38.513	290970	Uncharacterized protein
CTHT_0049010	G0SB60	#N/A	#N/A	#N/A	31.205	290020	26S proteasome regulatory subunit rpn12-like protein
CTHT_0057530	G0SCK2	#N/A	#N/A	#N/A	67.265	285500	Alpha-1,3-glucosyltransferase
CTHT_0061820	G0SFF1	#N/A	#N/A	#N/A	87.645	283420	Uncharacterized protein
CTHT_0069360	G0SHA9	#N/A	#N/A	#N/A	37.095	283310	Serine/threonine-protein phosphatase, EC 3.1.3.16
CTHT_0025930	G0S693	#N/A	#N/A	#N/A	30.287	280740	Cleavage and polyadenylation specificity factor subunit 5
CTHT_0023600	G0S502	#N/A	#N/A	#N/A	43.123	279850	Uncharacterized protein
CTHT_0071550	G0SFP0	#N/A	#N/A	#N/A	170.961	279040	MIF4G domain-containing protein
CTHT_0032020	G0S4X6	#N/A	#N/A	#N/A	48.721	278280	Acetyltransferase component of pyruvate dehydrogenase complex, EC 2.3.1.12
CTHT_0028730	G0S7T3	#N/A	#N/A	#N/A	36.342	276630	Uncharacterized protein
CTHT_0020030	G0S382	#N/A	#N/A	#N/A	60.189	275700	Uncharacterized protein
CTHT_0020550	G0S3C8	#N/A	#N/A	#N/A	99.74	275620	Aminopeptidase, EC 3.4.11.-
CTHT_0016730	G0S2C3	#N/A	#N/A	#N/A	40.487	275370	Hexaprenyl pyrophosphate synthetase-like protein
CTHT_0074700	G0SI68	#N/A	#N/A	#N/A	59.661	273230	Mitochondrial import inner membrane...
CTHT_0005640	G0RY70	#N/A	#N/A	#N/A	42.194	271030	Putative cytoplasm protein
CTHT_0063810	G0SEH9	#N/A	#N/A	#N/A	71.381	270300	Uncharacterized protein
CTHT_0011310	G0S0U9	#N/A	#N/A	#N/A	124.149	268020	GRIP domain-containing protein
CTHT_0030270	G0S3Q7	#N/A	#N/A	#N/A	51.839	267470	Uncharacterized protein
CTHT_0009260	G0S098	#N/A	#N/A	#N/A	43.661	266380	S-adenosylmethionine synthase, EC 2.5.1.6
CTHT_0010940	G0S0R2	#N/A	#N/A	#N/A	36.922	262020	Nucleoporin NUP57 (Nuclear pore protein NUP57)
CTHT_0005300	G0RY39	#N/A	#N/A	#N/A	56.871	261020	Vacuolar proton pump subunit B, V-ATPase subunit B (Vacuolar proton pump subunit B)
CTHT_0063880	G0SEI6	#N/A	#N/A	#N/A	46.839	257680	Mitogen-activated protein kinase, EC 2.7.11.24
CTHT_0041820	G0SAC8	#N/A	#N/A	#N/A	36.588	254540	Cell division control protein 2-lik...
CTHT_0016370	G0S288	#N/A	#N/A	#N/A	42.912	253770	Aspartic-type endopeptidase-like protein
CTHT_0019380	G0S322	#N/A	#N/A	#N/A	121.403	253230	Fatty acid oxygenase-like protein
CTHT_0022860	G0S4H6	#N/A	#N/A	#N/A	100.063	251390	MAPKK kinase-like protein
CTHT_0011000	G0S0R8	#N/A	#N/A	#N/A	44.761	243830	Septin-type G domain-containing protein
CTHT_0042590	G0SAK3	#N/A	#N/A	#N/A	188.54	242410	Nucleoporin NUP145, EC 3.4.21.- (Nuclear pore protein NUP145) [Cleaved into: Nucleoporin NUP145N, N-NUP145; Nucleoporin NUP145C, C-NUP145]
CTHT_0004820	G0RXZ3	Brx1	#N/A	pre-60S	36.413	241740	Brix domain-containing protein
CTHT_0073800	G0SHY3	#N/A	#N/A	#N/A	80.859	240840	Putative recessive suppressor of secretory protein
CTHT_0026480	G0S6J9	#N/A	#N/A	#N/A	52.301	238910	Uncharacterized protein
CTHT_0019570	G0S341	#N/A	#N/A	#N/A	119.328	235540	Biotin synthase, EC 2.8.1.6
CTHT_0020010	G0S380	#N/A	#N/A	#N/A	74.258	234090	CUE domain-containing protein
CTHT_0016490	G0S2A0	#N/A	#N/A	#N/A	64.018	233800	26S proteasome regulatory subunit-like protein
CTHT_0057070	G0SCF9	#N/A	#N/A	#N/A	42.601	232040	DNA-directed RNA polymerases I and III subunit RPAC1
CTHT_0014680	G0S1S9	#N/A	#N/A	#N/A	171.19	231570	ER membrane protein complex subunit 1
CTHT_0057080	G0SCG0	#N/A	#N/A	#N/A	56.564	231040	NADH-ubiquinone oxidoreductase 49 kDa subunit-like protein
CTHT_0015140	G0S1X1	#N/A	#N/A	#N/A	174.203	229910	Acetyl-CoA hydrolase, EC 3.1.2.1 (Acetyl-CoA deacylase)
CTHT_0000590	G0RYU3	#N/A	#N/A	#N/A	39.574	226940	Alcohol dehydrogenase-like protein
CTHT_0014910	G0S1V0	#N/A	#N/A	#N/A	40.157	225810	Acyl-CoA thioesterase-like protein
CTHT_0010260	G0S0J7	#N/A	#N/A	#N/A	29.23	224730	Putative proteasome protein
CTHT_0066780	G0SGL7	#N/A	#N/A	#N/A	74.958	224390	Transketolase
CTHT_0067910	G0SGX5	#N/A	#N/A	#N/A	81.754	223000	Protein CASP
CTHT_0026180	G0S6B7	#N/A	#N/A	#N/A	65.007	220830	DUF155 domain-containing protein
CTHT_0073550	G0SHV9	#N/A	#N/A	#N/A	61.048	220600	PH_6 domain-containing protein
CTHT_0063550	G0SEF4	#N/A	#N/A	#N/A	44.858	220370	Uncharacterized protein
CTHT_0071690	G0SFQ1	#N/A	#N/A	#N/A	44.443	219530	Uncharacterized protein
CTHT_0005900	G0RY95	#N/A	#N/A	#N/A	47.999	218110	PCI domain-containing protein
CTHT_0058560	G0SCW0	#N/A	#N/A	#N/A	158.819	217490	Uncharacterized protein
CTHT_0071850	G0SFR6	#N/A	#N/A	#N/A	57.488	215890	Uncharacterized protein
CTHT_0026940	G0S6U8	Efl1	#N/A	pre-60S	120.599	215510	Tr-type G domain-containing protein
CTHT_0035130	G0S6P6	#N/A	#N/A	#N/A	70.979	215010	Serine/threonine protein kinase-lik...
CTHT_0035210	G0S6Q4	#N/A	#N/A	#N/A	50.213	214820	Lactamase_B domain-containing protein
CTHT_0047190	G0S9U3	#N/A	#N/A	#N/A	115.689	213920	Fe2OG dioxygenase domain-containing protein
CTHT_0072010	G0SFT0	#N/A	#N/A	#N/A	35.944	211850	Uncharacterized protein
CTHT_0005390	G0RY46	#N/A	#N/A	#N/A	96.019	211240	Succinate--CoA ligase [ADP-forming] subunit beta, mitochondrial, EC 6.2.1.5 (Succinyl-CoA synthetase beta chain, SCS-beta)
CTHT_0061770	G0SFE6	#N/A	#N/A	#N/A	65.988	210070	GST N-terminal domain-containing protein
CTHT_0020560	G0S3C9	#N/A	#N/A	#N/A	116.753	208870	Uncharacterized protein
CTHT_0016590	G0S2A9	#N/A	#N/A	#N/A	61.392	207770	DNA primase
CTHT_0011300	G0S0U8	#N/A	#N/A	#N/A	40.849	207360	Endoplasmic reticulum junction formation protein lunapark
CTHT_0006880	G0RYJ1	#N/A	#N/A	#N/A	40.163	206860	Orotidine 5'-phosphate decarboxylase, EC 4.1.1.23 (OMP decarboxylase) (Uridine 5'-monophosphate synthase)
CTHT_0054940	G0SBV6	#N/A	#N/A	#N/A	67.527	206710	Fumarate reductase-like protein
CTHT_0002740	G0RZF1	#N/A	#N/A	#N/A	57.75	204580	UDP-galactopyranose mutase-like protein
CTHT_0034230	G0S654	#N/A	#N/A	#N/A	45.82	204110	Membrane-spanning ATPase-like protein
CTHT_0046150	G0S9J9	#N/A	#N/A	#N/A	42.303	202480	Putative cis-trans protein
CTHT_0015870	G0S238	#N/A	#N/A	#N/A	61.72	202390	GDP-Man:Man(3)GlcNAc(2)-PP-Dol alpha-1,2-mannosyltransferase, EC 2.4.1.131
CTHT_0041240	G0SA73	#N/A	#N/A	#N/A	84.11	201960	Glycerol-3-phosphate O-acyltransferase-like protein
CTHT_0047070	G0S9T2	#N/A	#N/A	#N/A	58.193	201700	Serine hydroxymethyltransferase, EC 2.1.2.1
CTHT_0047780	G0SAU1	#N/A	#N/A	#N/A	24.743	200660	Elongation factor 1-beta-like protein
CTHT_0005050	G0RY15	#N/A	#N/A	#N/A	30.095	199360	Adenylate kinase, EC 2.7.4.3 (ATP-AMP transphosphorylase) (ATP:AMP phosphotransferase) (Adenylate kinase cytosolic and mitochondrial) (Adenylate monophosphate kinase)
CTHT_0050570	G0SD26	#N/A	#N/A	#N/A	92.599	199120	AP-1 complex subunit mu-1-like protein
CTHT_0053310	G0SDX2	#N/A	#N/A	#N/A	65.698	197430	Obg-like ATPase 1
CTHT_0042770	G0SAM1	#N/A	#N/A	#N/A	100.986	195830	Uncharacterized protein
CTHT_0027310	G0S6Y4	#N/A	#N/A	#N/A	140.782	194060	Clustered mitochondria protein homo...
CTHT_0073430	G0SHU7	#N/A	#N/A	#N/A	63.105	193190	Letm1 RBD domain-containing protein
CTHT_0037990	G0S891	#N/A	#N/A	#N/A	294.946	191090	THO complex subunit 2
CTHT_0051660	G0SDG1	#N/A	#N/A	#N/A	101.926	190680	Chitin synthase, EC 2.4.1.16
CTHT_0041040	G0SA53	#N/A	#N/A	#N/A	83.027	190220	Uncharacterized protein
CTHT_0023360	G0S4S5	#N/A	#N/A	#N/A	128.501	187370	Uncharacterized protein
CTHT_0046380	G0S9M0	#N/A	#N/A	#N/A	276.953	186670	Serine/threonine-protein kinase TOR, EC 2.7.11.1
CTHT_0042620	G0SAK6	#N/A	#N/A	#N/A	79.14	186000	Eukaryotic peptide chain release factor GTP-binding subunit (ERF-3) (ERF2) (Polypeptide release factor 3) (Translation release factor 3)
CTHT_0013210	G0S1D5	#N/A	#N/A	#N/A	32.205	185310	Uncharacterized protein
CTHT_0070630	G0SHN1	Kri1	#N/A	90S/pre-40S	80.959	185240	Kri1_C domain-containing protein
CTHT_0014270	G0S1N8	#N/A	#N/A	#N/A	61.13	182180	D-arabinono-1,4-lactone oxidase
CTHT_0035020	G0S6N6	#N/A	#N/A	#N/A	38.654	181420	TFIIB-type domain-containing protein
CTHT_0070770	G0SFG9	#N/A	#N/A	#N/A	31.206	179550	Enoyl-CoA hydratase-like protein
CTHT_0056950	G0SCE7	#N/A	#N/A	#N/A	37.017	178000	NAD(P)H-dependent D-xylose reductase-like protein
CTHT_0030140	G0S3P6	#N/A	#N/A	#N/A	60.36	177010	DNA-directed RNA polymerases I, II, and III subunit RPABC1
CTHT_0032010	G0S4X5	#N/A	#N/A	#N/A	208.803	176330	SEC7 domain-containing protein
CTHT_0069130	G0SH89	#N/A	#N/A	#N/A	59.326	175620	Mitochondrial inner membrane protein oxa1-like protein
CTHT_0069960	G0SHG7	#N/A	#N/A	#N/A	36.402	174280	Cell division control protein 42-like protein
CTHT_0055380	G0SBZ9	#N/A	#N/A	#N/A	53.089	173160	ENTH domain-containing protein
CTHT_0041710	G0SAB8	#N/A	#N/A	#N/A	45.827	171010	Prohibitin-like protein
CTHT_0032980	G0S5H5	#N/A	#N/A	#N/A	47.39	170550	NAD_binding_2 domain-containing protein
CTHT_0043960	G0S8Z2	#N/A	#N/A	#N/A	59.723	169850	PH domain-containing protein
CTHT_0036850	G0S7M4	#N/A	#N/A	#N/A	113.607	169570	Importin N-terminal domain-containing protein
CTHT_0074470	G0SI47	#N/A	#N/A	#N/A	55.42	167740	Uncharacterized protein
CTHT_0010030	G0S0H4	#N/A	#N/A	#N/A	47.445	166760	Probable acetate kinase, EC 2.7.2.1(Acetokinase)
CTHT_0067100	G0SGP6	#N/A	#N/A	#N/A	123.122	163800	Alpha-mannosidase, EC 3.2.1.24
CTHT_0019150	G0S302	#N/A	#N/A	#N/A	82.387	163310	AP complex subunit beta
CTHT_0060010	G0SEX2	#N/A	#N/A	#N/A	113.803	163250	L-glutamate gamma-semialdehyde dehydrogenase, EC 1.2.1.88 (L-glutamate gamma-semialdehyde dehydrogenase)
CTHT_0051500	G0SDE5	#N/A	#N/A	#N/A	47.527	160920	Glutamate-5-semialdehyde dehydrogenase, EC 1.2.1.41
CTHT_0042060	G0SAF2	#N/A	#N/A	#N/A	20.56	159930	VOC domain-containing protein
CTHT_0036610	G0S7K2	#N/A	#N/A	#N/A	43.634	159690	Protein kinase domain-containing protein
CTHT_0020200	G0S396	#N/A	#N/A	#N/A	78.827	158880	Putative phenylalanine protein
CTHT_0055440	G0SC05	#N/A	#N/A	#N/A	131.512	158010	Alpha-aminoadipate reductase, EC 1.2.1.31, EC 1.2.1.95 (L-aminoadipate-semialdehyde dehydrogenase)
CTHT_0069430A	#N/A	#N/A	#N/A	#N/A	#N/A	157210	#N/A
CTHT_0029670	G0S8F2	#N/A	#N/A	#N/A	51.589	157160	Rab GDP dissociation inhibitor
CTHT_0044380	G0S934	#N/A	#N/A	#N/A	74.988	155770	Lysyl-tRNA synthetase
CTHT_0027700	G0S776	#N/A	#N/A	#N/A	54.076	153590	CDP-diacylglycerol--glycerol-3-phosphate 3-phosphatidyltransferase, EC 2.7.8.5
CTHT_0020340	G0S3A8	#N/A	#N/A	#N/A	50.735	153370	Nuclear distribution protein PAC1(Lissencephaly-1 homolog, LIS-1) (nudF homolog)
CTHT_0008840	G0S059	#N/A	#N/A	#N/A	297.718	153100	Putative GTPase activating protein
CTHT_0040790	G0SA28	#N/A	#N/A	#N/A	49.927	151970	Uncharacterized protein
CTHT_0019990	G0S378	#N/A	#N/A	#N/A	70.722	147130	Gamma-butyrobetaine hydroxylase-like protein
CTHT_0016420	G0S293	#N/A	#N/A	#N/A	56.852	146390	Phosphoglycerate mutase (2,3-diphosphoglycerate-independent), EC 5.4.2.12
CTHT_0010500	G0S0M1	#N/A	#N/A	#N/A	31.81	146130	Formyltetrahydrofolate deformylase-like protein
CTHT_0006230	G0RYC8	#N/A	#N/A	#N/A	82.16	146030	1,4-alpha-glucan-branching enzyme
CTHT_0030040	G0S8I8	#N/A	#N/A	#N/A	157.747	143120	Mitochondrial GTPase 2-like protein
CTHT_0051240	G0SDC0	#N/A	#N/A	#N/A	71.441	142330	Putative hmp1 protein
CTHT_0023700	G0S512	#N/A	#N/A	#N/A	69.598	141270	Uncharacterized protein
CTHT_0044080	G0S904	#N/A	#N/A	#N/A	33.708	140920	S-methyl-5'-thioadenosine phosphorylase, EC 2.4.2.28 (5'-methylthioadenosine phosphorylase, MTA phosphorylase, MTAP, MTAPase)
CTHT_0058720	G0SCX6	#N/A	#N/A	#N/A	23.886	140240	Adenine phosphoribosyltransferase, EC 2.4.2.7
CTHT_0070450	G0SHL4	#N/A	#N/A	#N/A	52.43	139770	Aspartyl aminopeptidase-like protein
CTHT_0044720	G0S965	#N/A	#N/A	#N/A	56.835	139330	RNA polymerase II transcription factor B subunit 2
CTHT_0063870	G0SEI5	Utp15	#N/A	90S/pre-40S	60.441	139210	UTP15_C domain-containing protein
CTHT_0053520	G0SDZ2	#N/A	#N/A	#N/A	76.99	137720	Uncharacterized protein
CTHT_0012270	G0S142	#N/A	#N/A	#N/A	68.467	137600	Pyruvate carboxyltransferase domain-containing protein
CTHT_0013320	G0S1E6	#N/A	#N/A	#N/A	66.139	137510	Methylcrotonoyl-CoA carboxylase
CTHT_0034350	G0S666	#N/A	#N/A	#N/A	63.151	137400	Uncharacterized protein
CTHT_0022480	G0S4E0	#N/A	#N/A	#N/A	78.763	136460	Probable Xaa-Pro aminopeptidase P, EC 3.4.11.9 (Aminoacylproline aminopeptidase) (Prolidase)
CTHT_0070320	G0SHK3	Nop4	#N/A	pre-60S	94.78	135910	Putative nucleolar protein
CTHT_0033160	G0S5J3	#N/A	#N/A	#N/A	40.201	132690	Protein HGH1 homolog
CTHT_0028070	G0S7G6	#N/A	#N/A	#N/A	182.217	131450	Putative myosin MYO2 protein
CTHT_0026190	G0S6B8	#N/A	#N/A	#N/A	57.128	131430	Hsp90 chaperone protein kinase-targeting subunit
CTHT_0018780	G0S2X0	#N/A	#N/A	#N/A	51.73	129920	Uncharacterized protein
CTHT_0010800	G0S0P9	#N/A	#N/A	#N/A	62.674	129230	Isocitrate lyase
CTHT_0057790	G0SCM8	#N/A	#N/A	#N/A	57.789	128370	Histidine--tRNA ligase, EC 6.1.1.21
CTHT_0016640	G0S2B4	#N/A	#N/A	#N/A	60.884	127500	Acyl-CoA dehydrogenase-like protein
CTHT_0002670	G0RZE4	#N/A	#N/A	#N/A	38.528	127430	Uncharacterized protein
CTHT_0069460	G0SHB8	#N/A	#N/A	#N/A	73.065	127300	Polyadenylation factor subunit 2
CTHT_0024020	G0S543	#N/A	#N/A	#N/A	54.502	126890	Adenylosuccinate lyase, ASL, EC 4.3.2.2(Adenylosuccinase)
CTHT_0007080	G0RYL1	#N/A	#N/A	#N/A	102.172	125070	Ribonucleoside-diphosphate reductas...
CTHT_0071380	G0SFM5	#N/A	#N/A	#N/A	21.018	124030	Ribosomal protein L23-like protein
CTHT_0012510	G0S166	#N/A	#N/A	#N/A	61.06	123740	Malate synthase, EC 2.3.3.9
CTHT_0059670	G0SET8	#N/A	#N/A	#N/A	86.184	118590	LEM-like domain-containing protein
CTHT_0068500	G0SH31	#N/A	#N/A	#N/A	92.743	118420	CCR4-Not complex 3'-5'-exoribonuclease subunit Ccr4, EC 3.1.13.4 (Carbon catabolite repressor protein 4) (Cytoplasmic deadenylase) (Glucose-repressible alcohol dehydrogenase transcriptional effector)
CTHT_0054260	G0SBP0	#N/A	#N/A	#N/A	205.944	118240	Uncharacterized protein
CTHT_0045270	G0S9B9	#N/A	#N/A	#N/A	73.05	116900	Uncharacterized protein
CTHT_0051700	G0SDG5	#N/A	#N/A	#N/A	53.935	115880	Indoleamine 2,3-dioxygenase-like protein
CTHT_0064920	G0SG38	#N/A	#N/A	#N/A	57.698	114740	Mitochondrial intermembrane space import and assembly protein 40 (Mitochondrial import inner membrane translocase TIM40)
CTHT_0002370	G0RZB5	#N/A	#N/A	#N/A	22.223	114250	Vacuolar protein sorting-associated protein 29
CTHT_0043400	G0S8U1	#N/A	#N/A	#N/A	33.334	114200	NADH-ubiquinone oxidoreductase 30.4 kDa subunit-like protein
CTHT_0021370	G0S3I4	#N/A	#N/A	#N/A	51.882	113560	Aminopeptidase-like protein
CTHT_0049000	G0SB59	#N/A	#N/A	#N/A	135.981	113480	Coatomer subunit alpha
CTHT_0024750	G0S5M0	#N/A	#N/A	#N/A	50.695	113020	L-type lectin-like domain-containing protein
CTHT_0027980	G0S7F7	#N/A	#N/A	#N/A	152.136	111490	Uncharacterized protein
CTHT_0058290	G0SCS8	Utp17	#N/A	90S/pre-40S	104.922	111240	Uncharacterized protein
CTHT_0061810	G0SFF0	#N/A	#N/A	#N/A	77.84	109770	Putative sorting protein
CTHT_0029590	G0S8E4	#N/A	#N/A	#N/A	114.599	109120	Spindle pole body component
CTHT_0054710	G0SBT4	#N/A	#N/A	#N/A	46.884	108950	Putative GTPase activating protein
CTHT_0003130	G0RZJ0	#N/A	#N/A	#N/A	46.338	108940	Putative pyridoxal phosphate binding protein
CTHT_0001270	G0RZ09	#N/A	#N/A	#N/A	117.44	108800	Oxoglutarate dehydrogenase (succinyl-transferring), EC 1.2.4.2
CTHT_0046110	G0S9J5	#N/A	#N/A	#N/A	93.153	108170	E3 ubiquitin-protein ligase RSP5, EC 2.3.2.26(HECT-type E3 ubiquitin transferase RSP5)
CTHT_0050450	G0SD17	#N/A	#N/A	#N/A	124.833	108140	Uncharacterized protein
CTHT_0022030	G0S400	#N/A	#N/A	#N/A	82.927	108110	Palmitoyltransferase, EC 2.3.1.225
CTHT_0027020	G0S6V6	#N/A	#N/A	#N/A	124.187	107290	NAD-specific glutamate dehydrogenase, EC 1.4.1.2
CTHT_0028980	G0S811	#N/A	#N/A	#N/A	49.675	106200	Translation initiation factor eif-2b-like protein
CTHT_0004500	G0RXW2	#N/A	#N/A	#N/A	100.037	105000	Uncharacterized protein
CTHT_0036140	G0S7A3	#N/A	#N/A	#N/A	62.181	104550	Proline--tRNA ligase
CTHT_0046180	G0S9K2	#N/A	#N/A	#N/A	53.676	104010	Isocitrate dehydrogenase [NADP], EC 1.1.1.42
CTHT_0034530	G0S6D5	#N/A	#N/A	#N/A	84.943	103190	Uncharacterized protein
CTHT_0016310	G0S282	#N/A	#N/A	#N/A	53.813	102430	Serine hydroxymethyltransferase, EC 2.1.2.1
CTHT_0009960	G0S0G7	#N/A	#N/A	#N/A	85.569	102320	Uncharacterized protein
CTHT_0059900	G0SEW1	#N/A	#N/A	#N/A	159.562	100960	MAP kinase kinase kinase, EC 2.7.11.-
CTHT_0033050	G0S5I2	#N/A	#N/A	#N/A	39.949	100810	NOT2_3_5 domain-containing protein
CTHT_0059020	G0SD05	Noc2	#N/A	pre-60S	89.616	100440	Putative NOC2 family protein
CTHT_0073000	G0SHQ5	#N/A	#N/A	#N/A	131.374	100160	Pyruvate carboxylase, EC 6.4.1.1
CTHT_0012280	G0S143	#N/A	#N/A	#N/A	96.162	99901	Importin N-terminal domain-containing protein
CTHT_0057880	G0SCN7	#N/A	#N/A	#N/A	65.151	99167	Putative bifunctional purine biosynthesis protein
CTHT_0022700	G0S4G2	#N/A	#N/A	#N/A	76.754	99138	Zn(2)-C6 fungal-type domain-containing protein
CTHT_0072960	G0SHQ1	#N/A	#N/A	#N/A	190.882	97496	Clathrin heavy chain
CTHT_0038480	G0S8L2	#N/A	#N/A	#N/A	98.362	94813	Phospholipase, EC 3.1.4.4
CTHT_0041430	P9WF02	#N/A	#N/A	#N/A	#N/A	93374	#N/A
CTHT_0064960	G0SG42	#N/A	#N/A	#N/A	111.046	92936	Probable alpha/beta-glucosidase agd...
CTHT_0023260	G0S4R5	#N/A	#N/A	#N/A	117.723	92723	GPI ethanolamine phosphate transferase 3
CTHT_0070670	G0SHN5	#N/A	#N/A	#N/A	74.721	91190	Protein kinase domain-containing protein
CTHT_0074640	G0SI62	#N/A	#N/A	#N/A	42.247	90202	Proline dehydrogenase, EC 1.5.5.2
CTHT_0014530	G0S1R4	#N/A	#N/A	#N/A	103.083	89953	ATP-dependent 6-phosphofructokinase, ATP-PFK, Phosphofructokinase, EC 2.7.1.11(Phosphohexokinase)
CTHT_0023800	G0S522	#N/A	#N/A	#N/A	122.914	88208	3-isopropylmalate dehydrogenase, EC 1.1.1.85
CTHT_0068110	G0SGZ5	#N/A	#N/A	#N/A	105.243	87757	Importin N-terminal domain-containing protein
CTHT_0068070	G0SGZ1	#N/A	#N/A	#N/A	58.062	87329	Phosphatidylserine decarboxylase proenzyme 1, mitochondrial, EC 4.1.1.65 [Cleaved into: Phosphatidylserine decarboxylase 1 beta chain; Phosphatidylserine decarboxylase 1 alpha chain]
CTHT_0070200	G0SHJ1	#N/A	#N/A	#N/A	71.003	86075	DUF4484 domain-containing protein
CTHT_0002090	G0RZ87	#N/A	#N/A	#N/A	112.243	83802	Pumilio domain-containing protein
CTHT_0055120	G0SBX3	#N/A	#N/A	#N/A	117.973	82441	Uncharacterized protein
CTHT_0004550	G0RXW7	#N/A	#N/A	#N/A	39.564	80675	Short-chain dehydrogenase/reductase...
CTHT_0059330	G0SEQ5	Noc1	#N/A	pre-60S	114.781	76950	Ribosome biogenesis protein NOC1 (Nucleolar complex protein 1)
CTHT_0065630	G0SGA5	#N/A	#N/A	#N/A	102.7	74628	Spindle pole body component
CTHT_0018560	G0S2U9	#N/A	#N/A	#N/A	85.905	73739	Long-chain-alcohol oxidase, EC 1.1.3.20
CTHT_0071360	G0SFM3	#N/A	#N/A	#N/A	205.683	73319	Hmp-phosphate kinase (HMP-P kinase)-like protein
CTHT_0053140	G0SDV6	#N/A	#N/A	#N/A	110.91	72161	Uridine nucleosidase-like protein
CTHT_0033970	G0S629	#N/A	#N/A	#N/A	180.082	71629	Putative ARF guanine-nucleotide exchange factor
CTHT_0016450	G0S296	#N/A	#N/A	#N/A	133.779	69841	Uncharacterized protein
CTHT_0056130	G0SC68	#N/A	#N/A	#N/A	222.195	69813	Putative lipid-binding protein
CTHT_0006730	G0RYH7	#N/A	#N/A	#N/A	100.417	69253	V-type proton ATPase subunit a
CTHT_0047040	G0S9S9	#N/A	#N/A	#N/A	120.463	68017	Splicing factor (Prp24)-like protein
CTHT_0061210	G0SF90	#N/A	#N/A	#N/A	138.004	67818	Ubiquitinyl hydrolase 1, EC 3.4.19.12
CTHT_0020070	G0S385	#N/A	#N/A	#N/A	133.828	67573	ARID domain-containing protein
CTHT_0034130	G0S645	#N/A	#N/A	#N/A	58.072	67496	Adenylyl cyclase-associated protein
CTHT_0007400	G0RYP3	#N/A	#N/A	#N/A	278.503	66767	Uncharacterized protein
CTHT_0012200	G0S135	#N/A	#N/A	#N/A	104.949	66294	Uncharacterized protein
CTHT_0014900	G0S1U9	#N/A	#N/A	#N/A	137.988	65808	Putative oxysterol-binding protein
CTHT_0008860	G0S061	#N/A	#N/A	#N/A	171.565	65389	Pentafunctional AROM polypeptide [Includes: 3-dehydroquinate synthase, DHQS, EC 4.2.3.4; 3-phosphoshikimate 1-carboxyvinyltransferase, EC 2.5.1.19 (5-enolpyruvylshikimate-3-phosphate synthase, EPSP synthase, EPSPS) ; Shikimate kinase, SK, EC 2.7.1.71; 3-dehydroquinate dehydratase, 3-dehydroquinase, EC 4.2.1.10; Shikimate dehydrogenase, EC 1.1.1.25]
CTHT_0026810	G0S6T5	Rrp5	#N/A	90S/pre-40S/pre-60S	197.17	64808	Uncharacterized protein
CTHT_0028700	G0S7T0	#N/A	#N/A	#N/A	184	63757	Non-specific serine/threonine protein kinase, EC 2.7.11.1
CTHT_0005520	G0RY58	#N/A	#N/A	#N/A	111.091	62861	AP-2 complex subunit alpha
CTHT_0021690	G0S3L5	#N/A	#N/A	#N/A	258.352	62810	Acetyl-CoA carboxylase-like protein
CTHT_0033180	G0S5J5	#N/A	#N/A	#N/A	45.249	60869	CDC73_C domain-containing protein
CTHT_0058820	G0SCY5	#N/A	#N/A	#N/A	93.778	60155	Vps53_N domain-containing protein
CTHT_0069340	G0SHA7	#N/A	#N/A	#N/A	98.435	58506	Uncharacterized protein
CTHT_0038920	G0S3U5	#N/A	#N/A	#N/A	497.621	57272	Dynein heavy chain, cytoplasmic
CTHT_0040070	G0S8R5	#N/A	#N/A	#N/A	102.759	56210	Uncharacterized protein
CTHT_0039930	G0S8Q1	#N/A	#N/A	#N/A	72.608	55726	Arginine--tRNA ligase, EC 6.1.1.19 (Arginyl-tRNA synthetase)
CTHT_0046170	G0S9K1	#N/A	#N/A	#N/A	77.677	51824	Putative transcription protein
CTHT_0058870	G0SCZ0	#N/A	#N/A	#N/A	51.309	48097	Uncharacterized protein
CTHT_0032810	G0S5F8	#N/A	#N/A	#N/A	127.576	47809	SMK-1 domain-containing protein
CTHT_0002960	G0RZH3	#N/A	#N/A	#N/A	191.671	47678	DNA-directed RNA polymerase subunit
CTHT_0016880	G0S2D8	#N/A	#N/A	#N/A	122.6	47467	Putative mRNA 3'-end protein
CTHT_0016220	G0S273	Kre33	#N/A	90S/pre-40S	119.633	41763	RNA cytidine acetyltransferase, EC 2.3.1.-(18S rRNA cytosine acetyltransferase)
CTHT_0066190	G0SGF9	#N/A	#N/A	#N/A	95.06	41699	Uncharacterized protein
CTHT_0009520	G0S0C4	#N/A	#N/A	#N/A	128.554	39208	Putative GTPase-activating protein
CTHT_0070850	G0SFH5	#N/A	#N/A	#N/A	203.809	39199	Nucleoporin NUP188 (Nuclear pore protein NUP188)
CTHT_0033080	G0S5I5	#N/A	#N/A	#N/A	70.218	36752	ATP-dependent RNA helicase, mitochondrial-like protein
CTHT_0029580	G0S8E3	#N/A	#N/A	#N/A	109.782	34380	KH RNA-binding domain-containing protein
CTHT_0058700	G0SCX4	#N/A	#N/A	#N/A	118.672	29206	Importin N-terminal domain-containing protein
CTHT_0054520	G0SBR6	#N/A	#N/A	#N/A	138.932	26415	DNA-directed RNA polymerase subunit beta, EC 2.7.7.6
CTHT_0014570	G0S1R8	#N/A	#N/A	#N/A	332.011	25699	Non-specific serine/threonine protein kinase, EC 2.7.11.1
CTHT_0052460	G0SDP0	#N/A	#N/A	#N/A	123.474	25501	Phosphatidylserine decarboxylase proenzyme 2, EC 4.1.1.65 [Cleaved into: Phosphatidylserine decarboxylase 2 beta chain; Phosphatidylserine decarboxylase 2 alpha chain]
CTHT_0029300	G0S842	#N/A	#N/A	#N/A	444.093	21333	Uncharacterized protein
CTHT_0010250	G0S0J6	#N/A	#N/A	#N/A	206.507	20242	1-phosphatidylinositol 4-kinase
CTHT_0041720	G0SAB9	#N/A	#N/A	#N/A	178.489	19211	Uncharacterized protein
CTHT_0024430	G0S5D6	#N/A	#N/A	#N/A	292.464	15494	Ubiquitinyl hydrolase 1, EC 3.4.19.12
CTHT_0024640	G0S5L1	Utp10	#N/A	90S/pre-40S	198.279	14695	U3 small nucleolar RNA-associated protein 10
CTHT_0015240	G0S1Y0	#N/A	#N/A	#N/A	134.835	13982	Putative calcium ion binding protei...
CTHT_0005350	G0RY44	#N/A	#N/A	#N/A	450.748	7896.9	HECT-type E3 ubiquitin transferase, EC 2.3.2.26

## Sheet: pATF-DHX35 iBAQ
Gene ID	Protein ID	Human homolog	Yeast homolog	function	Mass (kDa)	iBAQ pATF-DHX35	gene function
CTHT_0002590	G0RZD6	DHX35	-	C* proteins	74.898	37974000000	ATP-dependent helicase-like protein
CTHT_0072540	G0SFY0	PRP19	Prp19	PRP19/CDC5L	51.789	2515300000	Pre-mRNA-processing factor 19, EC 2.3.2.27
CTHT_0065610	G0SGA3	WDR83	-	C* proteins	40.851	1360400000	Uncharacterized protein
CTHT_0003330	G0RZL0	SNRPD1	Smd1	Sm proteins	13.007	978560000	Small nuclear ribonucleoprotein Sm D1(snRNP core protein D1)
CTHT_0072980	G0SHQ3	SNRPB	Smb1	Sm proteins	21.404	786380000	Putative RNA splicing factor
CTHT_0038260	G0S8J0	SNRPE	Sme1	Sm proteins	10.956	725210000	Small nuclear ribonucleoprotein E
CTHT_0065260	G0SG70	SNRPD3	Smd3	Sm proteins	12.687	723680000	Small nuclear ribonucleoprotein Sm D3, Sm-D3 (snRNP core protein D3)
CTHT_0041140	G0SA63	GPATCH1	-	C* proteins	127.794	674900000	G-patch domain-containing protein
CTHT_0054900	G0SBV2	SNU114	Snu114	U5 snRNP	110.586	634950000	116 kDa u5 small nuclear ribonucleoprotein component-like protein
CTHT_0038140	G0S8A6	CDC5L	Cef1	PRP19/CDC5L	86.493	601610000	Putative pre-mRNA splicing protein
CTHT_0033880	G0S620	XAB2	Syf1	IBC	97.819	592440000	Putative pre-mRNA splicing protein
CTHT_0009470	G0S0B9	BRR2	Brr2	U5 snRNP	250.589	559840000	Pre-mRNA splicing helicase-like protein
CTHT_0074540	G0SI53	SNRPG	Smx2	Sm proteins	9.246	519730000	Small nuclear ribonucleoprotein G, snRNP-G
CTHT_0010060	G0S0H7	SYF3	Syf3	PRP19/CDC5L related	82.064	479240000	Uncharacterized protein
CTHT_0071530	G0SFN9	AQR	-	IBC	160.837	478420000	Pre-mRNA-splicing factor
CTHT_0014950	G0S1V3	PPIL1	-	PRP19/CDC5L related	18.338	462480000	Peptidyl-prolyl cis-trans isomerase, PPIase, EC 5.2.1.8
CTHT_0008910	G0S066	PLRG1	Prp46	PRP19/CDC5L	54.128	442650000	Putative pre-mRNA splicing protein
CTHT_0071250	G0SFL3	PRP8	Prp8	U5 snRNP	268.166	425080000	Putative pre-mRNA splicing factor
CTHT_0017830	G0S2N1	CDC40	Prp17	Bact proteins	61.137	424090000	Uncharacterized protein
CTHT_0047230	G0S9U7	SNRNP40	-	U5 snRNP	38.185	409510000	ANAPC4_WD40 domain-containing protein
CTHT_0023130	G0S4Q2	BUD31	Bud31	PRP19/CDC5L related	17.153	407490000	Putative bud site selection protein
CTHT_0008120	G0RZZ0	ISY1	Isy1	IBC	28.331	405530000	Putative pre-mRNA splicing protein
CTHT_0006330	G0RYD8	RBM22	Ecm2	PRP19/CDC5L related	42.185	393560000	Putative pre-mRNA splicing protein
CTHT_0028670	G0S7S7	RBM22	Cwc2	PRP19/CDC5L related	45.818	378130000	Putative pre-mRNA splicing protein
CTHT_0005760	G0RY82	SNRPF	Smx3	Sm proteins	10.717	339270000	Sm protein F
CTHT_0005780	G0RY84	DHX15	Prp43	Disassembly	87.035	336170000	RNA helicase, EC 3.6.4.13
CTHT_0061180	G0SF87	SKIP	Prp45	PRP19/CDC5L related	64.925	297370000	Pre-mRNA-processing protein 45
CTHT_0034680	G0S6F0	SNRPA1	Lea1	U2 snRNP	27.21	294960000	U2 small nuclear ribonucleoprotein A'
CTHT_0035640	G0S700	DHX8	Prp22	Step II factors	137.487	270570000	Putative pre-mRNA splicing factor
CTHT_0052340	G0SDM8	BCAS2	SNT309	PRP19/CDC5L	25.52	252640000	Uncharacterized protein
CTHT_0024880	G0S5N3	SYF2	Syf2	PRP19/CDC5L related	36.881	211730000	Pre-mRNA-splicing factor SYF2
CTHT_0020180	G0S394	TFIP11	Ntr1	Disassembly	110.639	150310000	G-patch domain-containing protein
CTHT_0027620	G0S768	eIF4A3	Fal1	EJC	45.542	144310000	ATP-dependent RNA helicase-like pro...
CTHT_0007430	G0RYP6	HSPA8	SSA1	PRP19/CDC5L	71.005	121890000	Heat shock protein 70-like protein
CTHT_0027480	G0S754	CWC15	Cwc15	PRP19/CDC5L	28.903	117490000	Putative pre-mRNA splicing protein
CTHT_0025210	G0S5W9	CWC22	Cwc22	Bact proteins	76.42	105620000	Putative pre-mRNA splicing protein
CTHT_0040600	G0SA10	YJU2B	-	Other splicing factors	44.558	91673000	Putative mRNA splicing protein
CTHT_0022090	G0S405	SNRPD2	Smd2	Sm proteins	66.714	90363000	snRNP core protein D2
CTHT_0052020	G0SDJ6	CCDC12	-	Bact proteins	25.322	88487000	Uncharacterized protein
CTHT_0054050	G0SBL9	SNRPB2	Msl1	U2 snRNP	21.719	84380000	U2 small nuclear ribonucleoprotein B'-like protein
CTHT_0045250	G0S9B7	SRSF2	-	SR protein	26.358	82940000	Pre-mRNA splicing factor (Srp1)-like protein
CTHT_0074550	G0SI54	GCFC2	Ntr2	Disassembly	56.39	62631000	Uncharacterized protein
CTHT_0062190	G0SE27	TRA2B	-	SR protein	40.476	55514000	RRM domain-containing protein
CTHT_0005270	G0RY36	PPIL3	-	C* proteins	18.3	49836000	Peptidyl-prolyl cis-trans isomerase, PPIase, EC 5.2.1.8
CTHT_0070640	G0SHN2	DNAJC17	Cwc23	Other splicing factors	40.15	49511000	J domain-containing protein
CTHT_0002650	G0RZE2	PPIE	-	IBC	16.582	42490000	Putative cyclophilin protein
CTHT_0067690	G0SGV3	ESS2	-	C* proteins	51.915	36661000	Uncharacterized protein
CTHT_0005290	G0RY38	CWC27	Cwc27	Bact proteins	65.245	34363000	Peptidylprolyl isomerase, EC 5.2.1.8
CTHT_0059490	G0SES0	PPWD1	-	C proteins	71.077	30620000	Peptidylprolyl isomerase, EC 5.2.1.8
CTHT_0011780	G0S0Z5	SLU7	Slu7	Step II factors	45.623	28547000	Pre-mRNA-splicing factor SLU7
CTHT_0022970	G0S4I7	SRRM2	Cwc21	Bact proteins	26.271	18887000	Putative pre-mRNA splicing protein
CTHT_0002620	G0RZD9	SDE2	-	C* proteins	35.731	16541000	Sde2_N_Ubi domain-containing protein
CTHT_0006650	G0RYG9	LENG1	-	C* proteins	47.3	15147000	Cir_N domain-containing protein
CTHT_0074270	G0SI28	Cactin	-	C* proteins	57.995	14761000	Uncharacterized protein
CTHT_0003520	G0RZM8	U2AF2	Mud2	U2-related	67.193	14712000	Splicing factor U2AF subunit (U2 snRNP auxiliary factor large subunit)
CTHT_0024090	G0S5A2	SF3B3	Rse1	U2 snRNP	134.365	12367000	Putative pre-mRNA splicing protein
CTHT_0012740	G0S189	DDX39B	Sub2	EJC	49.214	12160000	Uncharacterized protein
CTHT_0006960	G0RYJ9	RBM39	-	U1-related	67.837	9231900	RNA splicing factor (Pad-1)-like protein
CTHT_0054490	G0SBR3	SF3B6	-	U2 snRNP	13.282	8806300	RRM domain-containing protein
CTHT_0003510	G0RZM7	SF3B1	Hsh155	U2 snRNP	134.787	8411400	TOG domain-containing protein
CTHT_0065640	G0SGA6	YJU2	Yju2	Step I factors	36.206	7283800	Splicing factor YJU2
CTHT_0066810	G0SGM0	SNU13	Snu13	U4/U6	13.815	5436100	Ribonucloprotein
CTHT_0061970	G0SE05	NCBP1	Sto1	CAP binding proteins	95.315	4883000	Putative cap-binding protein
CTHT_0034960	G0S6H7	SF3A2	Prp11	U2 snRNP	27.909	3594500	Splicing factor 3a subunit 2-like protein
CTHT_0022620	G0S4F4	NCBP2	Cbc2	CAP binding proteins	22.354	3034200	Nuclear cap-binding protein subunit 2 (20 kDa nuclear cap-binding protein)
CTHT_0029350	G0S847	BUD13	Bud13	RES	39.722	2969500	Putative pre-mRNA splicing protein
CTHT_0055850	G0SC42	HNRNPA0	Ngr1	hnRNP proteins	42.64	2848700	Uncharacterized protein
CTHT_0061980	G0SE06	SF3B4	Hsh49	U2 snRNP	39.949	2588800	Uncharacterized protein
CTHT_0017490	G0S2J9	SNIP1	Pml1	RES	38.078	1916700	FHA domain-containing protein
CTHT_0054990	G0SBW1	FRG1	-	C proteins	29.78	1581700	Uncharacterized protein
CTHT_0056660	G0SCB8	SRRM1	-	Bact proteins	34.517	1553900	PWI domain-containing protein
CTHT_0027610	G0S767	SF3A3	Prp9	U2 snRNP	59.071	1441600	RNA splicing factor PRP9-like protein
CTHT_0063660	G0SEG4	DHX16	Prp2	Step I factors	165.761	1164400	Putative mRNA splicing factor
CTHT_0006280	G0RYD3	SF3B2	Cus1	U2 snRNP	66.474	1152500	PSP domain-containing protein
CTHT_0006510	G0RYF5	UBL5	Hub1	B-specific	28.19	1099200	Ubiquitin-like modifier HUB1
CTHT_0024370	G0S5D0	PRP18	Prp18	Step II factors	42.953	1092300	Pre-mRNA-splicing factor 18
CTHT_0068240	G0SH06	SF1	Msl5	Other splicing factors	63.324	977140	Branchpoint-bridging protein
CTHT_0056140	G0SC69	U2AF1	-	U2-related	24.499	856830	Putative splicing factor
CTHT_0051060	G0SDA3	PRPF6	Prp6	U5 snRNP	103.71	831240	Pre-mRNA splicing factor prp1-like protein
CTHT_0059960	G0SEW7	PRPF40B	Urn1	Other splicing factors	105.423	564660	Uncharacterized protein
CTHT_0011920	G0S108	RNF113A	Cwc24	Bact proteins	38.433	380240	Pre-mRNA-splicing factor CWC24
CTHT_0002440	G0RZC1	PRKRIP1	-	C* proteins	23.36	339060	Uncharacterized protein
CTHT_0001190	G0RZ02	CWC25	Cwc25	Step I factors	52.552	330240	Putative pre-mRNA splicing protein
CTHT_0065550	G0SG97	USP39	Sad1	U4/U6.U5	63.56	312590	Ubiquitin thiolesterase-like protein
CTHT_0054790	G0SBU2	PRPF4	Prp4	U4/U6	58.409	293900	SFM domain-containing protein
CTHT_0009560	G0S0C8	DDX46	Prp5	U2-related	132.735	226380	Uncharacterized protein
CTHT_0011550	G0S0X2	SF3A1	Prp21	U2 snRNP	59.091	218780	Putative pre-mRNA splicing factor
CTHT_0031710	G0S4U5	FAM50A	-	C* proteins	73.62	151910	Uncharacterized protein
CTHT_0041050	G0SA54	#N/A	#N/A	#N/A	49.907	522120000	Tubulin beta chain
CTHT_0042100	G0SAF6	#N/A	#N/A	#N/A	21.915	451470000	Putative heat shock protein
CTHT_0062070	G0SE15	#N/A	#N/A	#N/A	41.688	410280000	Uncharacterized protein
CTHT_0067840	G0SGW8	#N/A	#N/A	#N/A	16.997	340760000	Calmodulin
CTHT_0012210	G0S136	#N/A	#N/A	#N/A	50.161	331010000	Elongation factor 1-alpha
CTHT_0073120	G0SHR7	#N/A	#N/A	#N/A	59.893	329290000	ATP synthase subunit alpha
CTHT_0067210	G0SGQ7	#N/A	#N/A	#N/A	45.028	249730000	ATP-dependent RNA helicase eIF4A
CTHT_0026360	G0S6I7	RpS3	#N/A	RpS proteins	27.854	244700000	40S ribosomal protein S3-like protein
CTHT_0045510	G0S9E0	#N/A	#N/A	#N/A	145.168	217510000	DNA-directed RNA polymerase subunit beta, EC 2.7.7.6
CTHT_0015350	G0S1Z0	RpS5	#N/A	RpS proteins	23.644	210910000	40S ribosomal protein s5-like protein
CTHT_0032780	G0S5A1	#N/A	#N/A	#N/A	55.113	201770000	Squalene monooxygenase, EC 1.14.14.17
CTHT_0026460	G0S6J7	RpS18	#N/A	RpS proteins	17.789	168140000	Putative ribosomal protein
CTHT_0057650	G0SCL4	#N/A	#N/A	#N/A	65.298	166500000	Glucose-6-phosphate 1-dehydrogenase, EC 1.1.1.49
CTHT_0004880	G0RXZ8	#N/A	#N/A	#N/A	36.469	152440000	Glyceraldehyde-3-phosphate dehydrogenase, EC 1.2.1.12
CTHT_0025560	G0S604	#N/A	#N/A	#N/A	16.822	151380000	Single-stranded DNA-binding protein
CTHT_0054170	G0SBN1	RpL36	#N/A	RpL proteins	12.748	150970000	60S ribosomal protein L36
CTHT_0072970	G0SHQ2	#N/A	#N/A	#N/A	20.08	149590000	Putative ribosomal protein
CTHT_0018840	G0S2X5	RpS27	#N/A	RpS proteins	17.695	146970000	40S ribosomal protein S27a-like protein
CTHT_0006080	G0RYB3	#N/A	#N/A	#N/A	60.599	143180000	Mitochondrial heat shock protein 60-like protein
CTHT_0011770	G0S0Z4	RpS9	#N/A	RpS proteins	21.983	141230000	40S ribosomal protein s9-like protein
CTHT_0033570	G0S5T7	#N/A	#N/A	#N/A	93.526	139170000	Elongation factor 2
CTHT_0014630	G0S1S4	RpS27	#N/A	RpS proteins	8.911	137480000	Ribosomal protein s27-like protein
CTHT_0003530	G0RZM9	RpS13	#N/A	RpS proteins	16.881	133600000	40S ribosomal protein S13-like protein
CTHT_0068500	G0SH31	#N/A	#N/A	#N/A	92.743	131610000	CCR4-Not complex 3'-5'-exoribonuclease subunit Ccr4, EC 3.1.13.4 (Carbon catabolite repressor protein 4) (Cytoplasmic deadenylase) (Glucose-repressible alcohol dehydrogenase transcriptional effector)
CTHT_0021290	G0S8C8	#N/A	#N/A	#N/A	28.986	129630000	Putative heat shock protein
CTHT_0068330	G0SH15	#N/A	#N/A	#N/A	80.562	125690000	Heat shock protein hsp90-like protein
CTHT_0071230	G0SFL1	RpS14	#N/A	RpS proteins	16.043	125540000	40S ribosomal protein S14-like protein
CTHT_0015250	G0S1Y1	#N/A	#N/A	#N/A	50.088	122630000	Tubulin alpha chain
CTHT_0054540	G0SBR7	RpS16	#N/A	RpS proteins	15.933	120660000	40S ribosomal protein S16-like protein
CTHT_0070500A	#N/A	#N/A	#N/A	#N/A	#N/A	117640000	#N/A
CTHT_0006550	G0RYF9	RpS0	#N/A	RpS proteins	31.13	115380000	40S ribosomal protein S0
CTHT_0037530	G0S7Z3	#N/A	#N/A	#N/A	71.786	113700000	Transmembrane 9 superfamily member
CTHT_0047910	G0SAV4	RpS2	#N/A	RpS proteins	28.504	111650000	40S ribosomal protein S2-like protein
CTHT_0006240	G0RYC9	#N/A	#N/A	#N/A	56.32	108610000	ATP synthase subunit beta, EC 7.1.2.2
CTHT_0042750	G0SAL9	#N/A	#N/A	#N/A	245.557	107600000	Uncharacterized protein
CTHT_0014380	G0S1P9	Rpl24	#N/A	RpL proteins	23.032	102790000	60S ribosomal protein L24-like protein
CTHT_0073290	G0SHT4	#N/A	#N/A	#N/A	50.436	100660000	Tubulin alpha chain
CTHT_0059140	G0SD68	RpL31	#N/A	RpL proteins	13.841	100620000	Putative 60S ribosomal protein
CTHT_0015330	G0S1Y8	#N/A	#N/A	#N/A	34.232	100350000	ADP/ATP translocase (ADP,ATP carrier protein)
CTHT_0028780	G0S7T8	RpS1	#N/A	RpS proteins	29.189	97937000	40S ribosomal protein S1
CTHT_0063830	G0SEI1	Rpl10	#N/A	RpL proteins	25.206	96804000	60S ribosomal protein L10-like protein
CTHT_0009740	G0S0E5	RpL9	#N/A	RpL proteins	25.836	92091000	60S ribosomal protein l9-like protein
CTHT_0056900	G0SCE2	RpL20	#N/A	RpL proteins	20.301	87124000	60S ribosomal protein L20
CTHT_0066380	G0SGH8	RpL12	#N/A	RpL proteins	17.773	86287000	60S ribosomal protein L12-like protein
CTHT_0067970	G0SGY1	RpL17	#N/A	RpL proteins	21.034	85525000	60S ribosomal protein l17-like protein
CTHT_0011760	G0S0Z3	RpL21	#N/A	RpL proteins	18.119	82968000	60S ribosomal protein l21-like protein
CTHT_0002720	G0RZE9	RpL27	#N/A	RpL proteins	15.77	82887000	60S ribosomal protein L27
CTHT_0045000	G0S992	RpL13	#N/A	RpL proteins	24.135	81538000	60S ribosomal protein L13
CTHT_0028320	G0S7J1	#N/A	#N/A	#N/A	19.206	79937000	Protein YOP1
CTHT_0001850	G0RZ64	Mtr4	#N/A	90S/pre-40S/pre-60S	123.807	79569000	ATP dependent RNA helicase (Dob1)-like protein
CTHT_0009640	G0S0D6	RpL6	#N/A	RpL proteins	22.092	78361000	60S ribosomal protein L6
CTHT_0023650	G0S507	Rpl25	#N/A	RpL proteins	17.135	77188000	60S ribosomal protein L25-like protein
CTHT_0042550	G0SAJ9	RpL8	#N/A	RpL proteins	29.68	75526000	60S ribosomal protein L8
CTHT_0020000	G0S379	RpS20	#N/A	RpS proteins	13.188	75278000	40S ribosomal protein S20-like protein
CTHT_0009120	G0S084	RpS15	#N/A	RpS proteins	17.565	74595000	40S ribosomal protein s15-like protein
CTHT_0012920	G0S1A6	RPS4	#N/A	RpS proteins	29.743	73509000	40S ribosomal protein S4
CTHT_0014490	G0S1R0	RPL14	#N/A	RpL proteins	16.08	73102000	60S ribosomal protein L14-like protein
CTHT_0003360	G0RZL3	#N/A	#N/A	#N/A	27.206	71302000	ATP synthase subunit 4
CTHT_0002430	G0RZC0	#N/A	#N/A	#N/A	61.534	71272000	T-complex protein 1 subunit gamma
CTHT_0025800	G0S680	#N/A	#N/A	#N/A	60.974	71140000	Poly(A)-specific ribonuclease
CTHT_0003770	G0RZQ2	#N/A	#N/A	#N/A	40.219	70385000	Glutamine synthetase, EC 6.3.1.2
CTHT_0071200	G0SFK8	RpS19	#N/A	RpS proteins	17.12	69701000	40S ribosomal protein S19-like prot...
CTHT_0037790	G0S871	RpS17	#N/A	RpS proteins	16.688	69606000	40S ribosomal protein S17-like protein
CTHT_0060290	G0SF00	Rps11	#N/A	RpS proteins	18.656	66760000	40S ribosomal protein S11-like protein
CTHT_0008510	G0S027	#N/A	#N/A	#N/A	99.614	65833000	Plasma membrane ATPase, EC 7.1.2.1
CTHT_0033740	G0S5V3	#N/A	#N/A	#N/A	72.112	64922000	Putative heat shock protein
CTHT_0061540	G0SFC3	RpL4	#N/A	RpL proteins	39.367	64757000	60S ribosomal protein L4-like protein
CTHT_0063120	G0SEB1	#N/A	#N/A	#N/A	29.984	64735000	Uncharacterized protein
CTHT_0041220	G0SA71	#N/A	#N/A	#N/A	39.533	64022000	Putative cell differentiation protein
CTHT_0023560	G0S4Z9	RpL1	#N/A	RpL proteins	24.016	63365000	Ribosomal protein
CTHT_0014470	G0S1Q8	#N/A	#N/A	#N/A	19.691	63093000	ATP synthase subunit d, mitochondrial
CTHT_0071220	G0SFL0	Rpl7	#N/A	RpL proteins	28.768	63004000	60S ribosomal protein l7-like protein
CTHT_0052850	G0SDS8	RpL22	#N/A	RpL proteins	14.278	59791000	60S ribosomal protein L22-like protein
CTHT_0047160	G0S9U0	#N/A	#N/A	#N/A	35.107	59346000	Putative guanine nucleotide-binding protein
CTHT_0067070	G0SGP3	Rpp0	#N/A	RpL proteins	33.817	58923000	60S acidic ribosomal protein P0
CTHT_0074440	G0SI44	RpL23	#N/A	RpL proteins	14.65	58003000	60S ribosomal protein l23-like protein
CTHT_0053970	G0SBL1	#N/A	#N/A	#N/A	24.39	57694000	GTP-binding nuclear protein
CTHT_0005340	G0RY43	Rps6	#N/A	RpS proteins	27.425	56572000	40S ribosomal protein S6
CTHT_0015970	G0S248	#N/A	#N/A	#N/A	53.509	56370000	ATP citrate synthase
CTHT_0068840	G0SH61	RpL16	#N/A	RpL proteins	22.945	54922000	60S ribosomal protein L16-like protein
CTHT_0070500B	#N/A	#N/A	#N/A	#N/A	#N/A	53958000	#N/A
CTHT_0007350	G0RYN8	#N/A	#N/A	#N/A	264.245	53389000	Isoleucine--tRNA ligase, EC 6.1.1.5(Isoleucyl-tRNA synthetase)
CTHT_0008530	G0S029	#N/A	#N/A	#N/A	52.578	53159000	Citrate synthase
CTHT_0010810	G0S0Q0	#N/A	#N/A	#N/A	52.335	52879000	Citrate synthase
CTHT_0067300	G0SGR6	#N/A	#N/A	#N/A	47.496	52743000	Enolase, EC 4.2.1.11 (2-phosphoglycerate dehydratase)
CTHT_0043830	G0S8Y0	#N/A	#N/A	#N/A	42.499	52567000	Uncharacterized protein
CTHT_0066360	G0SGH6	#N/A	#N/A	#N/A	15.719	50749000	Glutathione S-transferase-like protein
CTHT_0015340	G0S1Y9	RpS25	#N/A	RpS proteins	10.908	49478000	40S ribosomal protein S25
CTHT_0063640	G0SEG2	RpL5	#N/A	RpL proteins	34.975	48658000	60S ribosomal protein l5-like protein
CTHT_0050360	G0SD09	#N/A	#N/A	#N/A	37.019	48612000	Fructose-bisphosphate aldolase, FBP aldolase, EC 4.1.2.13
CTHT_0028130	G0S7H2	#N/A	#N/A	#N/A	46.48	46856000	Phosphoserine transaminase, EC 2.6.1.52
CTHT_0012580B	#N/A	#N/A	#N/A	#N/A	#N/A	46163000	#N/A
CTHT_0016670	G0S2B7	#N/A	#N/A	#N/A	16.44	43130000	Putative ubiquitin protein
CTHT_0018830	G0S2X4	RpS26	#N/A	RpS proteins	13.582	42370000	40S ribosomal protein S26
CTHT_0070090	G0SHI0	RpS22	#N/A	RpS proteins	14.879	41369000	40S ribosomal protein S22-like protein
CTHT_0005360	G0RY45	RpS8	#N/A	RpS proteins	23.051	40783000	40S ribosomal protein S8
CTHT_0057740	G0SCM3	#N/A	#N/A	#N/A	32.529	39772000	ATP synthase subunit gamma
CTHT_0047710	G0SAT5	#N/A	#N/A	#N/A	25.306	38973000	Putative mitochondrial peroxiredoxin prx1 protein
CTHT_0020030	G0S382	#N/A	#N/A	#N/A	60.189	38112000	Uncharacterized protein
CTHT_0002980	G0RZH5	#N/A	#N/A	#N/A	15.392	37286000	Histone H3
CTHT_0015950	G0S246	#N/A	#N/A	#N/A	72.233	37278000	ATP citrate synthase, EC 2.3.3.8
CTHT_0013420	G0S1F6	#N/A	#N/A	#N/A	34.8	37246000	Transaldolase, EC 2.2.1.2
CTHT_0055800	G0SC38	#N/A	#N/A	#N/A	42.9	37068000	Isocitrate dehydrogenase [NAD] subunit, mitochondrial
CTHT_0007240	G0RYM7	#N/A	#N/A	#N/A	57.443	36689000	Mitochondrial ubiquinol-cytochrome-C reductase complex core protein 2-like protein
CTHT_0021240	G0S8C4	RpS7	#N/A	RpS proteins	23.043	34605000	40S ribosomal protein S7
CTHT_0058350	G0SCT4	#N/A	#N/A	#N/A	21.392	33948000	ATP synthase-like protein
CTHT_0002100	G0RZ88	RpL15	#N/A	RpL proteins	24.247	33568000	Ribosomal protein L15
CTHT_0070250	G0SHJ6	RpL44	#N/A	RpL proteins	15.927	33383000	Putative 60S ribosomal protein
CTHT_0033050	G0S5I2	#N/A	#N/A	#N/A	39.949	32826000	NOT2_3_5 domain-containing protein
CTHT_0070080	G0SHH9	RpS12	#N/A	RpS proteins	15.94	32638000	40S ribosomal protein S12
CTHT_0024940	G0S5N9	#N/A	#N/A	#N/A	31.92	32386000	Ribosomal protein L1-like protein
CTHT_0007360	G0RYN9	RpL26	#N/A	RpL proteins	15.526	31772000	60S ribosomal protein L26-like protein
CTHT_0054160	G0SBN0	#N/A	#N/A	#N/A	30.355	31003000	14_3_3 domain-containing protein
CTHT_0036520	G0S7E0	#N/A	#N/A	#N/A	25.12	30889000	Cytochrome b-c1 complex subunit Rie...
CTHT_0013550	G0S1G8	#N/A	#N/A	#N/A	32.219	30586000	Uncharacterized protein
CTHT_0002700	G0RZE7	#N/A	#N/A	#N/A	45.369	30216000	4-hydroxyphenylpyruvate dioxygenase
CTHT_0039330	G0S3Y6	#N/A	#N/A	#N/A	11.449	30086000	ATP synthase f chain-like protein
CTHT_0058330	G0SCT2	#N/A	#N/A	#N/A	25.109	29794000	Endoplasmic reticulum transmembrane protein
CTHT_0004490	G0RXW1	RPL3	#N/A	RpL proteins	44.362	29550000	60S ribosomal protein L3-like protein
CTHT_0060540	G0SF23	#N/A	#N/A	#N/A	89.167	29494000	Uncharacterized protein
CTHT_0005070	G0RY17	RpS23	#N/A	RpS proteins	15.901	28851000	40S ribosomal protein s23-like protein
CTHT_0058060	G0SCQ5	#N/A	#N/A	#N/A	21.14	28373000	Uncharacterized protein
CTHT_0026110	G0S6B0	RpL37	#N/A	RpL proteins	10.137	27438000	60S ribosomal protein L43-like protein
CTHT_0023090	G0S4P8	RpL2	#N/A	RpL proteins	27.543	25454000	60S ribosomal protein L2-like protein
CTHT_0058460	G0SCU5	#N/A	#N/A	#N/A	67.03	25188000	Ribosome-associated molecular chaperone SSB1, EC 3.6.4.10 (Heat shock protein SSB1) (Hsp70 chaperone Ssb)
CTHT_0057640	G0SCL3	RpL35	#N/A	RpL proteins	12.304	24839000	60S ribosomal protein l33-like protein
CTHT_0043390	G0S8U0	#N/A	#N/A	#N/A	182.868	24704000	Uncharacterized protein
CTHT_0005000	G0RY10	#N/A	#N/A	#N/A	38.672	24692000	Coproporphyrinogen oxidase, EC 1.3.3.3
CTHT_0000630	G0RYU7	#N/A	#N/A	#N/A	75.998	24115000	Tryptophan synthase, EC 4.2.1.20
CTHT_0017820	G0S2N0	#N/A	#N/A	#N/A	16.21	23972000	Uncharacterized protein
CTHT_0074200	G0SI21	#N/A	#N/A	#N/A	10.946	23674000	40S ribosomal protein S21-like protein
CTHT_0067510	G0SGT6	RpL28	#N/A	RpL proteins	18.808	23307000	60S ribosomal protein L28-like protein
CTHT_0006820	G0RYI5	#N/A	#N/A	#N/A	50.385	23023000	RuvB-like helicase, EC 3.6.4.12
CTHT_0059510	G0SES2	#N/A	#N/A	#N/A	35.773	22273000	Putative cytochrome c protein
CTHT_0041260	G0SA75	#N/A	#N/A	#N/A	34.293	21598000	Uncharacterized protein
CTHT_0005820	G0RY88	#N/A	#N/A	#N/A	31.379	21278000	Putative mitochondrial phosphate carrier protein
CTHT_0046470	G0S9M9	RpS28	#N/A	RpS proteins	7.727	20751000	40S ribosomal protein S28-like protein
CTHT_0046170	G0S9K1	#N/A	#N/A	#N/A	77.677	20460000	Putative transcription protein
CTHT_0035480	G0S6T0	#N/A	#N/A	#N/A	32.671	19942000	Nucleoporin POM33 (Nuclear pore protein POM33) (Pore membrane protein of 33 kDa)
CTHT_0026160	G0S6B5	#N/A	#N/A	#N/A	59.236	19687000	T-complex protein 1 subunit theta-like protein
CTHT_0054890	G0SBV1	#N/A	#N/A	#N/A	41.466	19137000	Acetyl-CoA C-acetyltransferase, EC 2.3.1.9
CTHT_0054850	G0SBU7	#N/A	#N/A	#N/A	32.186	19066000	Succinate dehydrogenase [ubiquinone] iron-sulfur subunit, mitochondrial, EC 1.3.5.1
CTHT_0022650	#N/A	#N/A	#N/A	#N/A	#N/A	18668000	Histone H4
CTHT_0036130	G0S7A2	#N/A	#N/A	#N/A	61.448	18565000	T-complex protein 1 subunit alpha (CCT-alpha)
CTHT_0016320	G0S283	#N/A	#N/A	#N/A	47.144	18471000	26S protease regulatory subunit 6B-...
CTHT_0063820	G0SEI0	RpL30	#N/A	RpL proteins	11.585	18080000	60S ribosomal protein l30-like protein
CTHT_0068820	G0SH60	#N/A	#N/A	#N/A	50.966	17905000	26S protease regulatory subunit 4-like protein
CTHT_0054130	G0SBM7	#N/A	#N/A	#N/A	39.697	17744000	Peroxidase, EC 1.11.1.-
CTHT_0055060	G0SBW8	#N/A	#N/A	#N/A	56.875	17478000	Mitochondrial processing peptidase ...
CTHT_0037110	G0S7P9	#N/A	#N/A	#N/A	47.662	17403000	Acyl-CoA dehydrogenase-like protein
CTHT_0044440	G0S940	#N/A	#N/A	#N/A	28.275	17184000	RNA recognition motif-containing protein
CTHT_0027280	G0S6Y2	#N/A	#N/A	#N/A	90.317	17182000	Putative cell division control prot...
CTHT_0032190	G0S4Z3	#N/A	#N/A	#N/A	35.392	17169000	Malate dehydrogenase, EC 1.1.1.37
CTHT_0070260	G0SHJ7	#N/A	#N/A	#N/A	34.353	16937000	Malate dehydrogenase
CTHT_0036220	G0S7B1	#N/A	#N/A	#N/A	79.053	16913000	Uncharacterized protein
CTHT_0011850	G0S101	RpL37	#N/A	RpL proteins	10.631	16344000	Ribosomal protein L37
CTHT_0006170	G0RYC2	#N/A	#N/A	#N/A	53.146	16228000	RuvB-like helicase, EC 3.6.4.12
CTHT_0029120	G0S824	#N/A	#N/A	#N/A	33.999	15757000	3-hydroxybutyryl-CoA dehydrogenase-like protein
CTHT_0022690	G0S4G1	#N/A	#N/A	#N/A	33.964	15446000	NADH-cytochrome b5 reductase, EC 1.6.2.2
CTHT_0042680	G0SAL2	#N/A	#N/A	#N/A	24.466	15445000	Uncharacterized protein
CTHT_0048210	G0SAY2	#N/A	#N/A	#N/A	15.089	15094000	Histone H2B
CTHT_0013310	G0S1E5	#N/A	#N/A	#N/A	47.322	14867000	Isovaleryl-CoA dehydrogenase-like protein
CTHT_0003750	G0RZQ0	#N/A	#N/A	#N/A	43.917	14666000	26S protease subunit RPT4 (26S protease subunit SUG2)-like protein
CTHT_0067860	G0SGX0	#N/A	#N/A	#N/A	46.883	14620000	Elongation factor 1-gamma-like protein
CTHT_0005850	G0RY90	#N/A	#N/A	#N/A	23.374	14581000	ATP synthase subunit 5, mitochondrial
CTHT_0037170	G0S7V9	#N/A	#N/A	#N/A	32.692	14147000	Pyridoxal 5'-phosphate synthase (gl...
CTHT_0065470	G0SG89	RpL38	#N/A	RpL proteins	10.878	13991000	60S ribosomal protein L38-like protein
CTHT_0054470	G0SBR1	#N/A	#N/A	#N/A	48.653	13893000	26S protease regulatory subunit 7-like protein
CTHT_0042990	G0SAP2	#N/A	#N/A	#N/A	83.921	13324000	Polyadenylate-binding protein, PABP
CTHT_0024670	G0S5L4	#N/A	#N/A	#N/A	48.191	13251000	AB hydrolase-1 domain-containing protein
CTHT_0023250	G0S4R4	#N/A	#N/A	#N/A	86.888	13206000	5-methyltetrahydropteroyltriglutama...
CTHT_0041970	#N/A	Rps24	#N/A	RpS proteins	#N/A	12990000	#N/A
CTHT_0071430	G0SFN0	RpL34	#N/A	RpL proteins	13.461	12974000	Ribosomal protein l34-like protein
CTHT_0037750	G0S867	#N/A	#N/A	#N/A	235.175	12957000	Malonyltransferase-like protein
CTHT_0005480	#N/A	#N/A	#N/A	#N/A	#N/A	12419000	#N/A
CTHT_0044620	G0S956	#N/A	#N/A	#N/A	15.804	12292000	Mitochondrial import inner membrane translocase subunit TIM16 (Mitochondrial import inner membrane translocase subunit tim16) (Presequence translocated-associated motor subunit PAM16)
CTHT_0052500	G0SDP4	#N/A	#N/A	#N/A	60.105	12191000	Inositol-3-phosphate synthase, EC 5.5.1.4
CTHT_0063420	G0SEE1	#N/A	#N/A	#N/A	30.523	11728000	Prohibitin
CTHT_0061960	G0SE04	#N/A	#N/A	#N/A	45.257	11605000	Glycogen synthase kinase 3-like protein
CTHT_0060200	G0SEZ1	#N/A	#N/A	#N/A	12.496	11594000	Uncharacterized protein
CTHT_0059080	G0SD62	#N/A	#N/A	#N/A	18.777	11541000	Succinate dehydrogenase [ubiquinone] cytochrome b small subunit
CTHT_0067820	G0SGW6	#N/A	#N/A	#N/A	8.471	11341000	Uncharacterized protein
CTHT_0020550	G0S3C8	#N/A	#N/A	#N/A	99.74	11246000	Aminopeptidase, EC 3.4.11.-
CTHT_0027650	G0S771	#N/A	#N/A	#N/A	20.535	11189000	Succinate dehydrogenase cytochrome-like protein
CTHT_0044760	G0S969	#N/A	#N/A	#N/A	47.852	11137000	Homocitrate synthase, EC 2.3.3.14
CTHT_0048200	G0SAY1	#N/A	#N/A	#N/A	14.14	11028000	Histone H2A
CTHT_0054370	G0SBQ1	#N/A	#N/A	#N/A	55.888	11000000	Protein-synthesizing GTPase, EC 3.6.5.3
CTHT_0055370	G0SBZ8	#N/A	#N/A	#N/A	25.326	10950000	Peptidyl-prolyl cis-trans isomerase, PPIase, EC 5.2.1.8
CTHT_0043810	G0S8X8	#N/A	#N/A	#N/A	39.145	10685000	Homoserine dehydrogenase, HDH, EC 1.1.1.3
CTHT_0062930	G0SE93	#N/A	#N/A	#N/A	45.59	10636000	Branched-chain-amino-acid aminotransferase, EC 2.6.1.42
CTHT_0063430	G0SEE2	#N/A	#N/A	#N/A	11.078	10572000	Cytochrome b-c1 complex subunit 8 (Complex III subunit 8) (Complex III subunit VIII)
CTHT_0022920	G0S4I2	#N/A	#N/A	#N/A	40.774	10516000	Uncharacterized protein
CTHT_0025290	G0S5X7	#N/A	#N/A	#N/A	11.407	10488000	J domain-containing protein
CTHT_0027970	G0S7F6	#N/A	#N/A	#N/A	49.628	10345000	Glutamate dehydrogenase
CTHT_0027000	G0S6V4	RpL32	#N/A	RpL proteins	15.057	10337000	60S ribosomal protein L32-like protein
CTHT_0032600	G0S583	#N/A	#N/A	#N/A	248.313	10152000	Uncharacterized protein
CTHT_0056870	G0SCD9	#N/A	#N/A	#N/A	16.045	10005000	Uncharacterized protein
CTHT_0047970	G0SAV9	#N/A	#N/A	#N/A	36.974	9982800	Quinate 5-dehydrogenase-like protein
CTHT_0061270	G0SF96	#N/A	#N/A	#N/A	12.579	9843000	Uncharacterized protein
CTHT_0066780	G0SGL7	#N/A	#N/A	#N/A	74.958	9828100	Transketolase
CTHT_0061230	G0SF92	#N/A	#N/A	#N/A	44.569	9617600	Putative GTP binding protein
CTHT_0071450	G0SFN1	#N/A	#N/A	#N/A	59.787	9587700	Cyclopropane-fatty-acyl-phospholipi...
CTHT_0037740	G0S866	#N/A	#N/A	#N/A	204.83	9435400	Fatty acid synthase subunit alpha, EC 1.1.1.100, EC 2.3.1.41, EC 2.3.1.86
CTHT_0057900	G0SCN9	#N/A	#N/A	#N/A	42.647	9348100	Pru domain-containing protein
CTHT_0003740	G0RZP9	#N/A	#N/A	#N/A	83.542	9316500	Glutamine--fructose-6-phosphate transaminase (isomerizing), EC 2.6.1.16 (D-fructose-6-phosphate amidotransferase) (Hexosephosphate aminotransferase)
CTHT_0066510	G0SGJ1	#N/A	#N/A	#N/A	24.683	9113700	Imidazoleglycerol-phosphate dehydratase, EC 4.2.1.19
CTHT_0062570	G0SE62	#N/A	#N/A	#N/A	33.746	9096100	Spermidine synthase-like protein
CTHT_0045940	G0S9H8	#N/A	#N/A	#N/A	16.2	9089100	Putative dynein light chain protein
CTHT_0008580	G0S034	#N/A	#N/A	#N/A	47.19	8964700	O-acetylhomoserine (Thiol)-lyase-like protein
CTHT_0002190	G0RZ97	#N/A	#N/A	#N/A	29.001	8928800	Urease accessory protein ureG-like protein
CTHT_0014530	G0S1R4	#N/A	#N/A	#N/A	103.083	8801700	ATP-dependent 6-phosphofructokinase, ATP-PFK, Phosphofructokinase, EC 2.7.1.11(Phosphohexokinase)
CTHT_0017470	G0S2J7	#N/A	#N/A	#N/A	70.579	8783800	Putative ADP-ribosylation factor-binding protein
CTHT_0067310	G0SGR7	#N/A	#N/A	#N/A	99.397	8778600	Aminopeptidase, EC 3.4.11.-
CTHT_0047080	G0S9T3	#N/A	#N/A	#N/A	316.68	8694200	Ribosomal protein L19
CTHT_0027020	G0S6V6	#N/A	#N/A	#N/A	124.187	8522000	NAD-specific glutamate dehydrogenase, EC 1.4.1.2
CTHT_0018870	G0S2X8	#N/A	#N/A	#N/A	62.935	8414300	T-complex protein 1 subunit eta
CTHT_0018170	G0S2R3	#N/A	#N/A	#N/A	184.65	8401400	26S proteasome regulatory subunit rpn2-like protein
CTHT_0054410	G0SBQ5	#N/A	#N/A	#N/A	26.95	8270200	Putative 14-3-3 protein
CTHT_0001220	G0RZ05	#N/A	#N/A	#N/A	18.244	8120700	Cytochrome-C oxidase-like protein
CTHT_0034780	G0S6F9	#N/A	#N/A	#N/A	50.95	8111600	26S proteasome regulatory subunit-like protein
CTHT_0007690	G0RYS1	#N/A	#N/A	#N/A	43.499	8104100	26S protease regulatory subunit 8-like protein
CTHT_0058180	G0SCR7	#N/A	#N/A	#N/A	27.121	8099100	Putative mitochondrion protein
CTHT_0071240	G0SFL2	#N/A	#N/A	#N/A	98.159	8071500	Eukaryotic translation initiation factor 3 subunit C, eIF3c (Eukaryotic translation initiation factor 3 93 kDa subunit homolog, eIF3 p93) (Translation initiation factor eIF3, p93 subunit homolog)
CTHT_0014800	G0S1U0	#N/A	#N/A	#N/A	13.169	7926100	V-SNARE coiled-coil homology domain-containing protein
CTHT_0045230	G0S9B5	RpL18	#N/A	RpL proteins	24.141	7891200	Ribosomal protein L18-like protein
CTHT_0044010	G0S8Z7	#N/A	#N/A	#N/A	54.564	7877700	26S proteasome regulatory subunit-like protein
CTHT_0009650	G0S0D7	#N/A	#N/A	#N/A	105.043	7738100	Dolichyl-diphosphooligosaccharide--protein glycotransferase, EC 2.4.99.18
CTHT_0025200	G0S5W8	#N/A	#N/A	#N/A	35.297	7626500	LysM domain-containing protein
CTHT_0063680	G0SEG6	#N/A	#N/A	#N/A	31.436	7545500	Putative VAMP-associated protein
CTHT_0016030	G0S254	#N/A	#N/A	#N/A	111.268	7365900	Citrulline--aspartate ligase, EC 6.1.1.20, EC 6.3.4.5 (Phenylalanyl-tRNA synthetase)
CTHT_0027780	G0S784	#N/A	#N/A	#N/A	146.518	7354100	Putative TATA binding protein interacting protein
CTHT_0027310	G0S6Y4	#N/A	#N/A	#N/A	140.782	7335600	Clustered mitochondria protein homo...
CTHT_0014020	G0S1L4	#N/A	#N/A	#N/A	56.791	7242400	26S proteasome regulatory subunit rpn5-like protein
CTHT_0073000	G0SHQ5	#N/A	#N/A	#N/A	131.374	7117100	Pyruvate carboxylase, EC 6.4.1.1
CTHT_0044520	G0S946	#N/A	#N/A	#N/A	52.311	7071300	Homogentisate 1,2-dioxygenase, EC 1.13.11.5
CTHT_0056450	G0SC98	#N/A	#N/A	#N/A	58.771	7044500	Inner membrane translocase subunit ...
CTHT_0006520	G0RYF6	Nop58	#N/A	90S/pre-40S/pre-60S	64.184	6942600	Nucleolar protein 58
CTHT_0031560	G0S4M7	#N/A	#N/A	#N/A	49.483	6871500	Adenosylhomocysteinase, EC 3.3.1.1
CTHT_0037370	G0S7X8	#N/A	#N/A	#N/A	44.67	6860900	Phosphoglycerate kinase
CTHT_0002610	G0RZD8	RpS10	#N/A	RpS proteins	18.09	6837000	40S ribosomal protein s10-like protein
CTHT_0041440	G0SA93	#N/A	#N/A	#N/A	14.642	6798200	Putative membrane bound hemoprotein
CTHT_0009590	G0S0D1	#N/A	#N/A	#N/A	79.753	6771900	Dipeptidyl peptidase 3
CTHT_0057970	G0SCP6	#N/A	#N/A	#N/A	71.322	6749700	Succinate dehydrogenase [ubiquinone] flavoprotein subunit, mitochondrial, EC 1.3.5.1
CTHT_0053590	G0SBH4	#N/A	#N/A	#N/A	63.91	6666300	Uncharacterized protein
CTHT_0006350	G0RYE0	#N/A	#N/A	#N/A	41.425	6645100	Pyruvate dehydrogenase E1 component subunit beta, EC 1.2.4.1
CTHT_0012860	G0S1A1	#N/A	#N/A	#N/A	24.323	6587000	MADS-box domain-containing protein
CTHT_0044020	G0S8Z8	#N/A	#N/A	#N/A	53.96	6575200	Alanine transaminase, EC 2.6.1.2
CTHT_0004810	G0RXZ2	#N/A	#N/A	#N/A	24.69	6507900	Putative GTP-binding protein
CTHT_0062540	G0SE59	#N/A	#N/A	#N/A	40.645	6419500	Glutamine synthetase, EC 6.3.1.2
CTHT_0028070	G0S7G6	#N/A	#N/A	#N/A	182.217	6415000	Putative myosin MYO2 protein
CTHT_0007480	G0RYQ1	#N/A	#N/A	#N/A	95.858	6395500	Protein SEY1, EC 3.6.5.-
CTHT_0000600	G0RYU4	#N/A	#N/A	#N/A	46.369	6368800	Aspartate aminotransferase, EC 2.6.1.1
CTHT_0065730	G0SGB5	#N/A	#N/A	#N/A	49.184	6365700	Elongation factor Tu
CTHT_0033320	G0S5K9	#N/A	#N/A	#N/A	100.664	6336100	26S proteasome regulatory subunit RPN1
CTHT_0000230	G0RXS6	#N/A	#N/A	#N/A	86.249	6110000	Eukaryotic translation initiation factor 3 subunit B, eIF3b (Eukaryotic translation initiation factor 3 90 kDa subunit homolog, eIF3 p90) (Translation initiation factor eIF3, p90 subunit homolog)
CTHT_0060270	G0SEZ8	#N/A	#N/A	#N/A	57.802	5971700	6-phosphogluconate dehydrogenase, decarboxylating, EC 1.1.1.44
CTHT_0044100	G0S906	#N/A	#N/A	#N/A	139.689	5964900	Putative SCP160 protein
CTHT_0003780	G0RZQ3	#N/A	#N/A	#N/A	39.188	5915200	Epimerase domain-containing protein
CTHT_0003760	G0RZQ1	#N/A	#N/A	#N/A	32.367	5854500	Protoglobin domain-containing protein
CTHT_0022050	G0S402	#N/A	#N/A	#N/A	57.278	5841100	Cystathionine beta-synthase
CTHT_0053750	G0SBJ0	#N/A	#N/A	#N/A	66.937	5832800	UTP--glucose-1-phosphate uridylyltransferase, EC 2.7.7.9 (UDP-glucose pyrophosphorylase)
CTHT_0007940	G0RZX2	#N/A	#N/A	#N/A	44.734	5819000	Non-specific serine/threonine protein kinase, EC 2.7.11.1
CTHT_0028390	G0S7J7	#N/A	#N/A	#N/A	17.5	5812500	Cytochrome c oxidase subunit 6, mitochondrial (Cytochrome c oxidase polypeptide VI)
CTHT_0001700	G0RZ49	#N/A	#N/A	#N/A	39.197	5807900	Putative GTP binding protein
CTHT_0009060	G0S079	RpP2	#N/A	RpL proteins	11.298	5793200	60S acidic ribosomal protein P2-like protein
CTHT_0000220	G0RXS5	#N/A	#N/A	#N/A	57.042	5737600	CCT-beta
CTHT_0019120	G0S2Z9	#N/A	#N/A	#N/A	59.439	5727400	Uncharacterized protein
CTHT_0021740	G0S3M0	#N/A	#N/A	#N/A	14.006	5672400	Ribosomal protein l38-like protein
CTHT_0048840	G0SB45	#N/A	#N/A	#N/A	82.739	5527000	Aconitate hydratase, mitochondrial, Aconitase, EC 4.2.1.-
CTHT_0040610	G0SA11	#N/A	#N/A	#N/A	22.976	5517100	Putative ubiquitin carrier protein
CTHT_0009530	G0S0C5	#N/A	#N/A	#N/A	41.892	5452100	C-3 sterol dehydrogenase/C-4-like protein
CTHT_0041040	G0SA53	#N/A	#N/A	#N/A	83.027	5449500	Uncharacterized protein
CTHT_0064950	G0SG41	#N/A	#N/A	#N/A	16.902	5416700	Nucleoside diphosphate kinase, EC 2.7.4.6
CTHT_0021690	G0S3L5	#N/A	#N/A	#N/A	258.352	5409400	Acetyl-CoA carboxylase-like protein
CTHT_0010310	G0S0K2	#N/A	#N/A	#N/A	60.112	5370000	Phosphoglucomutase (alpha-D-glucose-1,6-bisphosphate-dependent), EC 5.4.2.2
CTHT_0057550	G0SCK4	#N/A	#N/A	#N/A	33.391	5338600	Uncharacterized protein
CTHT_0024170	G0S5B0	#N/A	#N/A	#N/A	17.846	5250600	ATP synthase subunit delta, mitochondrial (F-ATPase delta subunit)
CTHT_0047460	G0S9W9	#N/A	#N/A	#N/A	51.666	5205200	Arginosuccinase
CTHT_0048350	G0SAZ6	#N/A	#N/A	#N/A	20.784	5149200	Uncharacterized protein
CTHT_0045890	G0S9H3	#N/A	#N/A	#N/A	39.172	5108500	Eukaryotic translation initiation factor 3 subunit I, eIF3i (Eukaryotic translation initiation factor 3 39 kDa subunit homolog, eIF-3 39 kDa subunit homolog)
CTHT_0059440	G0SER5	#N/A	#N/A	#N/A	87.686	5094800	Uncharacterized protein
CTHT_0060440	G0SF14	#N/A	#N/A	#N/A	43.379	5059700	Saccharopine dehydrogenase [NAD(+), L-lysine-forming], SDH, EC 1.5.1.7 (Lysine--2-oxoglutarate reductase)
CTHT_0011060	G0S0S4	#N/A	#N/A	#N/A	18.89	5052700	NTP_transf_9 domain-containing prot...
CTHT_0070020	G0SHH3	#N/A	#N/A	#N/A	19.499	4932300	Translationally-controlled tumor protein homolog
CTHT_0042780	G0SAM2	#N/A	#N/A	#N/A	16.038	4891000	Uncharacterized protein
CTHT_0007540	G0RYQ7	#N/A	#N/A	#N/A	20.923	4844800	Putative inorganic phosphate transporter protein
CTHT_0067980	G0SGY2	Nop1	#N/A	90S/pre-40S/pre-60S	32.907	4841900	rRNA 2'-O-methyltransferase fibrillarin(Histone-glutamine methyltransferase)
CTHT_0011870	G0S103	#N/A	#N/A	#N/A	15.439	4763100	Cytochrome c oxidase-like protein
CTHT_0047810	G0SAU4	#N/A	#N/A	#N/A	56.293	4741700	J domain-containing protein
CTHT_0048730	G0SB34	#N/A	#N/A	#N/A	43.941	4735500	26S proteasome regulatory subunit rpn9-like protein
CTHT_0027340	G0S6Y7	#N/A	#N/A	#N/A	12.528	4725800	Protein yippee-like
CTHT_0033890	G0S621	#N/A	#N/A	#N/A	19.655	4536100	Vacuolar ATP synthase subunit d-like protein
CTHT_0044390	G0S935	#N/A	#N/A	#N/A	66.091	4522300	Phosphoenolpyruvate carboxykinase (...
CTHT_0013650	G0S1H8	#N/A	#N/A	#N/A	21.643	4510000	GTP-binding protein rho1-like protein
CTHT_0043890	G0S8Y6	#N/A	#N/A	#N/A	34.207	4479000	Ubiquinone biosynthesis O-methyltransferase, mitochondrial (3-demethylubiquinol 3-O-methyltransferase, EC 2.1.1.64) (Polyprenyldihydroxybenzoate methyltransferase, EC 2.1.1.114)
CTHT_0051700	G0SDG5	#N/A	#N/A	#N/A	53.935	4464700	Indoleamine 2,3-dioxygenase-like protein
CTHT_0048590	G0SB20	#N/A	#N/A	#N/A	54.202	4461100	Dihydrolipoyl dehydrogenase, EC 1.8.1.4
CTHT_0044220	G0S918	#N/A	#N/A	#N/A	60.107	4386300	T-complex protein 1 subunit epsilon (CCT-epsilon)
CTHT_0017880	G0S2N6	#N/A	#N/A	#N/A	58.18	4292000	Pyruvate kinase, EC 2.7.1.40
CTHT_0055580	G0SC18	#N/A	#N/A	#N/A	37.776	4284500	26S proteasome regulatory subunit rpn11-like protein
CTHT_0048180	G0SAX9	#N/A	#N/A	#N/A	45.925	4239000	Dihydrolipoyllysine-residue succinyltransferase, EC 2.3.1.61
CTHT_0051870	G0SDI1	#N/A	#N/A	#N/A	25.002	4217400	GOLD domain-containing protein
CTHT_0032480	G0S572	#N/A	#N/A	#N/A	65.597	4212900	Septin-like protein
CTHT_0042730	G0SAL7	#N/A	#N/A	#N/A	71.275	4193200	Electron transfer flavoprotein-ubiquinone oxidoreductase, ETF-QO, EC 1.5.5.1
CTHT_0005020	G0RY12	#N/A	#N/A	#N/A	39.273	4166200	26S proteasome regulatory subunit-like protein
CTHT_0033640	G0S5U4	#N/A	#N/A	#N/A	41.362	4151600	Isocitrate dehydrogenase [NAD] subunit, mitochondrial
CTHT_0029030	G0S816	#N/A	#N/A	#N/A	40.246	4137300	Uncharacterized protein
CTHT_0024240	G0S5B7	#N/A	#N/A	#N/A	68.312	4134000	Uncharacterized protein
CTHT_0072000	#N/A	#N/A	#N/A	#N/A	#N/A	4130700	#N/A
CTHT_0028620	G0S7S2	#N/A	#N/A	#N/A	37.818	4129800	Mitochondrial import receptor subunit (Tom40)-like protein
CTHT_0069780	G0SHE9	#N/A	#N/A	#N/A	34.658	4098600	Pyrroline-5-carboxylate reductase, EC 1.5.1.2
CTHT_0016370	G0S288	#N/A	#N/A	#N/A	42.912	4073600	Aspartic-type endopeptidase-like protein
CTHT_0074640	G0SI62	#N/A	#N/A	#N/A	42.247	4054000	Proline dehydrogenase, EC 1.5.5.2
CTHT_0028090	G0S7G8	#N/A	#N/A	#N/A	46.402	4013800	Putative nucleosome assembly protein
CTHT_0022720	G0S4G4	#N/A	#N/A	#N/A	102.784	4001000	Putative heat shock protein
CTHT_0072220	G0SFV0	#N/A	#N/A	#N/A	39.819	3948700	Uncharacterized protein
CTHT_0008350	G0S011	#N/A	#N/A	#N/A	75.841	3909700	6-phosphofructo-2-kinase 1-like protein
CTHT_0038600	G0S8M4	#N/A	#N/A	#N/A	38.549	3901200	Reticulon-like protein
CTHT_0009260	G0S098	#N/A	#N/A	#N/A	43.661	3893200	S-adenosylmethionine synthase, EC 2.5.1.6
CTHT_0061810	G0SFF0	#N/A	#N/A	#N/A	77.84	3861500	Putative sorting protein
CTHT_0069570	G0SHC8	#N/A	#N/A	#N/A	52.284	3849600	Plug_translocon domain-containing protein
CTHT_0012530	G0S168	#N/A	#N/A	#N/A	58.668	3837800	Fumarate hydratase, EC 4.2.1.2
CTHT_0062880	G0SE88	#N/A	#N/A	#N/A	68.807	3827300	Mitochondrial import receptor subunit-like protein
CTHT_0036700	G0S7L0	#N/A	#N/A	#N/A	15.599	3796500	Putative light chain protein
CTHT_0013170	G0S1D1	#N/A	#N/A	#N/A	62.125	3794000	2-methylcitrate dehydratase-like protein
CTHT_0059780	G0SEU9	#N/A	#N/A	#N/A	31.328	3779200	Proteasome subunit beta
CTHT_0068800	G0SH58	#N/A	#N/A	#N/A	34.866	3754700	Succinate--CoA ligase [ADP-forming] subunit alpha, mitochondrial, EC 6.2.1.5 (Succinyl-CoA synthetase subunit alpha, SCS-alpha)
CTHT_0018510	G0S2U4	Nop56	#N/A	90S/pre-40S/pre-60S	57.735	3722200	Nucleolar protein 58
CTHT_0012800	G0S195	#N/A	#N/A	#N/A	66.205	3717300	Aldedh domain-containing protein
CTHT_0065860	G0SGC8	#N/A	#N/A	#N/A	29.93	3713000	Uncharacterized protein
CTHT_0055170	G0SBX8	#N/A	#N/A	#N/A	17.643	3687300	Ribosomal protein S8-like protein
CTHT_0062240	G0SE32	#N/A	#N/A	#N/A	27.025	3626100	C-8 sterol isomerase, EC 5.-.-.- (Delta-8--delta-7 sterol isomerase)
CTHT_0045010	G0S993	#N/A	#N/A	#N/A	88.597	3611200	VWFA domain-containing protein
CTHT_0028400	G0S7J8	#N/A	#N/A	#N/A	39.809	3608300	Elongation of fatty acids protein, EC 2.3.1.199(Very-long-chain 3-oxoacyl-CoA synthase)
CTHT_0068740	G0SH54	#N/A	#N/A	#N/A	69.443	3607900	Putative ABC transporter protein
CTHT_0047070	G0S9T2	#N/A	#N/A	#N/A	58.193	3565600	Serine hydroxymethyltransferase, EC 2.1.2.1
CTHT_0028960	G0S7V6	#N/A	#N/A	#N/A	60.401	3563100	Vacuolar protein 8
CTHT_0035120	G0S6P5	#N/A	#N/A	#N/A	61.585	3548100	Glucose-6-phosphate isomerase, EC 5.3.1.9
CTHT_0061170	G0SF86	#N/A	#N/A	#N/A	23.696	3536600	GOLD domain-containing protein
CTHT_0061700	G0SFD9	#N/A	#N/A	#N/A	7.809	3504700	Uncharacterized protein
CTHT_0040970	G0SA46	#N/A	#N/A	#N/A	55.375	3470100	NADH dehydrogenase [ubiquinone] flavoprotein 1, mitochondrial, EC 7.1.1.2
CTHT_0022940	G0S4I4	#N/A	#N/A	#N/A	10.451	3442400	MICOS complex subunit MIC10
CTHT_0007260	G0RYM9	#N/A	#N/A	#N/A	33.256	3430600	Uncharacterized protein
CTHT_0069360	G0SHA9	#N/A	#N/A	#N/A	37.095	3397500	Serine/threonine-protein phosphatase, EC 3.1.3.16
CTHT_0069380	G0SHB1	#N/A	#N/A	#N/A	123.147	3338800	Eukaryotic translation initiation factor 3 subunit A, eIF3a (Eukaryotic translation initiation factor 3 110 kDa subunit homolog, eIF3 p110) (Translation initiation factor eIF3, p110 subunit homolog)
CTHT_0005900	G0RY95	#N/A	#N/A	#N/A	47.999	3299700	PCI domain-containing protein
CTHT_0058120	G0SCR1	#N/A	#N/A	#N/A	67.972	3275100	Uncharacterized protein
CTHT_0063540	G0SEF3	#N/A	#N/A	#N/A	15.017	3268600	Cytochrome b-c1 complex subunit 7
CTHT_0037120	G0S7Q0	#N/A	#N/A	#N/A	17.817	3264800	37S ribosomal protein S12-like protein
CTHT_0028540	G0S7R4	#N/A	#N/A	#N/A	63.119	3254200	Uncharacterized protein
CTHT_0060010	G0SEX2	#N/A	#N/A	#N/A	113.803	3251100	L-glutamate gamma-semialdehyde dehydrogenase, EC 1.2.1.88 (L-glutamate gamma-semialdehyde dehydrogenase)
CTHT_0024870	G0S5N2	#N/A	#N/A	#N/A	31.578	3238500	Epimerase domain-containing protein
CTHT_0042260	G0SAH0	#N/A	#N/A	#N/A	40.062	3230000	Mannose-1-phosphate guanyltransferase, EC 2.7.7.13 (GDP-mannose pyrophosphorylase) (GTP-mannose-1-phosphate guanylyltransferase)
CTHT_0016490	G0S2A0	#N/A	#N/A	#N/A	64.018	3225800	26S proteasome regulatory subunit-like protein
CTHT_0025650	G0S613	#N/A	#N/A	#N/A	27.074	3213000	Triosephosphate isomerase
CTHT_0061050	G0SF74	#N/A	#N/A	#N/A	51.058	3212800	Putative pab1-binding protein
CTHT_0068470	G0SH28	#N/A	#N/A	#N/A	14.609	3140300	Uncharacterized protein
CTHT_0061770	G0SFE6	#N/A	#N/A	#N/A	65.988	3137300	GST N-terminal domain-containing protein
CTHT_0054460	G0SBR0	#N/A	#N/A	#N/A	59.394	3133700	T-complex protein 1 subunit delta
CTHT_0043870	G0S8Y4	Utp14	#N/A	90S/pre-40S	104.553	3106800	Uncharacterized protein
CTHT_0031430	G0S4L5	#N/A	#N/A	#N/A	25.542	3050700	Alternative oxidase
CTHT_0044200	G0S916	#N/A	#N/A	#N/A	72.732	3044200	Endoplasmic reticulum chaperone BiP, EC 3.6.4.10 (Immunoglobulin heavy chain-binding protein homolog)
CTHT_0019260	G0S312	#N/A	#N/A	#N/A	73.816	3030800	Putative transporter protein
CTHT_0066870	G0SGM5	#N/A	#N/A	#N/A	34.364	3025500	Putative 37S ribosomal protein
CTHT_0057450	G0SCJ4	#N/A	#N/A	#N/A	8.56	3020200	Ubiquitin-like protein
CTHT_0032740	G0S597	#N/A	#N/A	#N/A	35.223	3017300	Translation initiation factor 2 alpha subunit-like protein
CTHT_0072210	G0SFU9	#N/A	#N/A	#N/A	12.942	2996700	Putative ribosomal protein
CTHT_0011860	G0S102	#N/A	#N/A	#N/A	117.426	2983800	Valine--tRNA ligase, EC 6.1.1.9 (Valyl-tRNA synthetase)
CTHT_0015110	G0S1W9	#N/A	#N/A	#N/A	26.751	2975700	Uncharacterized protein
CTHT_0011390	G0S0V6	#N/A	#N/A	#N/A	41.144	2968900	Uncharacterized protein
CTHT_0013300	G0S1E4	#N/A	#N/A	#N/A	37.918	2961100	DLH domain-containing protein
CTHT_0059300	G0SD84	#N/A	#N/A	#N/A	32.287	2871100	Proteasome subunit alpha type
CTHT_0026340	G0S6I5	#N/A	#N/A	#N/A	103.459	2869900	Uncharacterized protein
CTHT_0044060	G0S902	Enp2	#N/A	90S/pre-40S	75.714	2833200	Ribosome biogenesis protein ENP2
CTHT_0057250	G0SCH5	#N/A	#N/A	#N/A	53.734	2819200	Uncharacterized protein
CTHT_0057880	G0SCN7	#N/A	#N/A	#N/A	65.151	2809100	Putative bifunctional purine biosynthesis protein
CTHT_0035090	G0S6P2	#N/A	#N/A	#N/A	19.126	2786900	Putative heme binding protein
CTHT_0067480	G0SGT3	#N/A	#N/A	#N/A	55.445	2751800	Trimethyllysine dioxygenase
CTHT_0027220	G0S6X6	#N/A	#N/A	#N/A	16.704	2746100	Uncharacterized protein
CTHT_0051270	G0SDC3	#N/A	#N/A	#N/A	37.485	2742800	Initiation factor 2 beta-like protein
CTHT_0028430	G0S7Q3	#N/A	#N/A	#N/A	80.639	2722500	Glycogen [starch] synthase, EC 2.4.1.11
CTHT_0017340	G0S2I4	#N/A	#N/A	#N/A	32.445	2719900	Uncharacterized protein
CTHT_0027010	G0S6V5	#N/A	#N/A	#N/A	52.025	2713700	Kynureninase, EC 3.7.1.3 (Biosynthesis of nicotinic acid protein 5) (L-kynurenine hydrolase)
CTHT_0042790	G0SAM3	#N/A	#N/A	#N/A	13.627	2675500	NTF2 domain-containing protein
CTHT_0047930	G0SAV6	#N/A	#N/A	#N/A	57.781	2674700	Fumarate reductase, EC 1.3.1.6
CTHT_0074600	G0SI59	#N/A	#N/A	#N/A	80.844	2672600	Uncharacterized protein
CTHT_0019540	G0S338	#N/A	#N/A	#N/A	115.776	2666200	Trehalose synthase-like protein
CTHT_0008520	G0S028	#N/A	#N/A	#N/A	34.085	2660000	Putative mitochondrial carrier protein
CTHT_0061360	G0SFA5	#N/A	#N/A	#N/A	57.532	2643600	3-hydroxyisobutyryl-CoA hydrolase-like protein
CTHT_0039070	G0S3W0	#N/A	#N/A	#N/A	23.83	2639400	Ras-like protein
CTHT_0002240	G0RZA2	#N/A	#N/A	#N/A	72.558	2629300	Glucoamylase
CTHT_0039930	G0S8Q1	#N/A	#N/A	#N/A	72.608	2611900	Arginine--tRNA ligase, EC 6.1.1.19 (Arginyl-tRNA synthetase)
CTHT_0024190	G0S5B2	#N/A	#N/A	#N/A	95.663	2581700	PNPLA domain-containing protein
CTHT_0049010	G0SB60	#N/A	#N/A	#N/A	31.205	2562900	26S proteasome regulatory subunit rpn12-like protein
CTHT_0015900	G0S241	#N/A	#N/A	#N/A	33.892	2561400	Uncharacterized protein
CTHT_0032700	G0S593	#N/A	#N/A	#N/A	14.281	2552800	Profilin
CTHT_0002400	G0RZB7	#N/A	#N/A	#N/A	119.873	2544200	CRM1_C domain-containing protein
CTHT_0047780	G0SAU1	#N/A	#N/A	#N/A	24.743	2530400	Elongation factor 1-beta-like protein
CTHT_0018890	G0S2Y0	#N/A	#N/A	#N/A	123.34	2528800	Putative 40S ribosomal protein
CTHT_0051550	G0SDF0	#N/A	#N/A	#N/A	102.001	2516600	Protein SSH4
CTHT_0026930	G0S6U7	#N/A	#N/A	#N/A	54.483	2500600	Eukaryotic translation initiation f...
CTHT_0063350	G0SED4	#N/A	#N/A	#N/A	58.127	2489500	Acyl-CoA dehydrogenase-like protein
CTHT_0001410	G0RZ20	#N/A	#N/A	#N/A	27.63	2481000	37S ribosomal protein S25, mitochondrial
CTHT_0020290	G0S3A4	#N/A	#N/A	#N/A	56.292	2445700	Ysc84 domain-containing protein
CTHT_0013430	G0S1F7	#N/A	#N/A	#N/A	98.668	2442900	Probable endonuclease LCL3
CTHT_0024970	G0S5P2	#N/A	#N/A	#N/A	68.709	2425000	Phenylalanine--tRNA ligase
CTHT_0016630	G0S2B3	#N/A	#N/A	#N/A	21.58	2406300	NADH-ubiquinone oxidoreductase-like protein
CTHT_0001860	G0RZ65	#N/A	#N/A	#N/A	35.855	2400900	S5A_REDUCTASE domain-containing protein
CTHT_0061850	G0SFF4	#N/A	#N/A	#N/A	108.513	2392000	Importin N-terminal domain-containing protein
CTHT_0052900	G0SDT2	#N/A	#N/A	#N/A	59.836	2386200	Importin subunit alpha
CTHT_0062400	G0SE47	#N/A	#N/A	#N/A	67.458	2385200	Peptide transporter-like protein
CTHT_0028250	G0S7I4	#N/A	#N/A	#N/A	27.034	2379400	Protein transport protein SEC22
CTHT_0029180	G0S830	#N/A	#N/A	#N/A	18.948	2377800	Glutathione peroxidase
CTHT_0010790	G0S0P8	#N/A	#N/A	#N/A	30.169	2377700	Putative short-chain protein
CTHT_0066940	G0SGN2	#N/A	#N/A	#N/A	65.541	2357600	Delta24(24-1) sterol reductase-like protein
CTHT_0037620	G0S802	Dbp4	#N/A	90S/pre-40S	91.592	2350800	RNA helicase
CTHT_0060630	G0SF32	Utp11	#N/A	90S/pre-40S	31.313	2300900	U3 small nucleolar RNA-associated protein 11, U3 snoRNA-associated protein 11
CTHT_0005960	G0RYA1	#N/A	#N/A	#N/A	82.055	2277900	NADH-ubiquinone oxidoreductase-like protein
CTHT_0067190	G0SGQ5	#N/A	#N/A	#N/A	45.781	2252100	Mitochondrial protein import protein mas5-like protein
CTHT_0073860	G0SHY8	#N/A	#N/A	#N/A	40.479	2248200	Dehydrogenase-like protein
CTHT_0033250	G0S5K2	#N/A	#N/A	#N/A	31.73	2246100	DJ-1_PfpI domain-containing protein
CTHT_0026440	G0S6J5	#N/A	#N/A	#N/A	61.732	2221500	Carboxypeptidase, EC 3.4.16.-
CTHT_0035830	G0S718	#N/A	#N/A	#N/A	42.141	2184400	Signal peptidase complex catalytic subunit SEC11, EC 3.4.21.89
CTHT_0014000	G0S1L2	#N/A	#N/A	#N/A	58.409	2179400	Putative woronin body protein
CTHT_0012280	G0S143	#N/A	#N/A	#N/A	96.162	2164200	Importin N-terminal domain-containing protein
CTHT_0018310	G0S2S5	#N/A	#N/A	#N/A	62.687	2156500	ATP-dependent RNA helicase-like protein
CTHT_0020050	G0S383	#N/A	#N/A	#N/A	50.924	2156000	Eukaryotic translation initiation factor 3 subunit E, eIF3e
CTHT_0003440	G0RZM0	#N/A	#N/A	#N/A	36.623	2154200	Arp2/3 complex 34 kDa subunit
CTHT_0031100	G0S487	Esf2	#N/A	90S/pre-40S	38.919	2138900	18S rRNA factor 2
CTHT_0069820	G0SHF3	#N/A	#N/A	#N/A	45.481	2131400	Pyruvate dehydrogenase E1 component subunit alpha, EC 1.2.4.1
CTHT_0006340	G0RYD9	#N/A	#N/A	#N/A	43.063	2128200	Sterol 24-C-methyltransferase, EC 2.1.1.-(Delta(24)-sterol C-methyltransferase)
CTHT_0046720	G0S9Q4	#N/A	#N/A	#N/A	81.029	2106100	Uncharacterized protein
CTHT_0029880	G0S8H3	#N/A	#N/A	#N/A	84.499	2092500	Uncharacterized protein
CTHT_0010550	G0S0M5	#N/A	#N/A	#N/A	10.546	2088800	Mitochondrial ribosomal protein s24-like protein
CTHT_0070770	G0SFG9	#N/A	#N/A	#N/A	31.206	2085200	Enoyl-CoA hydratase-like protein
CTHT_0026380	G0S6I9	#N/A	#N/A	#N/A	67.733	2078400	Uncharacterized protein
CTHT_0022330	G0S428	#N/A	#N/A	#N/A	32.606	2076600	HABP4_PAI-RBP1 domain-containing protein
CTHT_0055110	G0SBX2	#N/A	#N/A	#N/A	36.985	2073200	Uncharacterized protein
CTHT_0052410	G0SDN5	#N/A	#N/A	#N/A	64.552	2060600	ATP-dependent RNA helicase-like pro...
CTHT_0027570	G0S763	#N/A	#N/A	#N/A	16.636	2034900	Uncharacterized protein
CTHT_0030680	G0S447	#N/A	#N/A	#N/A	131.015	2005800	Peptidylprolyl isomerase, EC 5.2.1.8
CTHT_0046010	G0S9I5	#N/A	#N/A	#N/A	52.06	1992300	Tubulin gamma chain
CTHT_0039350	G0S492	#N/A	#N/A	#N/A	27.506	1989200	Uncharacterized protein
CTHT_0016060	G0S257	#N/A	#N/A	#N/A	29.51	1978800	GrpE protein homolog
CTHT_0004610	G0RXX3	#N/A	#N/A	#N/A	48.097	1961800	Uncharacterized protein
CTHT_0008160	G0RZZ4	#N/A	#N/A	#N/A	57.519	1949300	Serine-type endopeptidase-like protein
CTHT_0066820	G0SGM1	#N/A	#N/A	#N/A	16.417	1948100	V-type proton ATPase proteolipid subunit
CTHT_0055150	G0SBX6	#N/A	#N/A	#N/A	38.158	1945100	Homoisocitrate dehydrogenase-like protein
CTHT_0006230	G0RYC8	#N/A	#N/A	#N/A	82.16	1942400	1,4-alpha-glucan-branching enzyme
CTHT_0065060	G0SG52	#N/A	#N/A	#N/A	28.443	1939000	Proteasome subunit beta
CTHT_0033350	G0S5R5	#N/A	#N/A	#N/A	89.983	1930500	NADPH--cytochrome P450 reductase, CPR, P450R, EC 1.6.2.4
CTHT_0022510	G0S4E3	Fcf2	#N/A	90S/pre-40S	22.526	1921300	Fcf2 domain-containing protein
CTHT_0005300	G0RY39	#N/A	#N/A	#N/A	56.871	1917900	Vacuolar proton pump subunit B, V-ATPase subunit B (Vacuolar proton pump subunit B)
CTHT_0033790	G0S5V8	#N/A	#N/A	#N/A	32.036	1914400	Eukaryotic translation initiation factor 3 subunit G, eIF3g (Eukaryotic translation initiation factor 3 RNA-binding subunit, eIF-3 RNA-binding subunit) (Translation initiation factor eIF3 p33 subunit homolog, eIF3 p33 homolog)
CTHT_0017250	G0S2H5	#N/A	#N/A	#N/A	93.529	1904400	Phosphoketolase-like protein
CTHT_0011210	G0S0T9	#N/A	#N/A	#N/A	25.746	1903100	Uncharacterized protein
CTHT_0023750	G0S517	#N/A	#N/A	#N/A	35.226	1874700	L-type lectin-like domain-containing protein
CTHT_0072400	G0SFW7	#N/A	#N/A	#N/A	20.89	1865000	Cytochrome c oxidase polypeptide-like protein
CTHT_0012600	G0S175	#N/A	#N/A	#N/A	32.175	1863200	Uncharacterized protein
CTHT_0001790	G0RZ58	#N/A	#N/A	#N/A	63.394	1853100	AA_permease domain-containing protein
CTHT_0057100	G0SCG2	#N/A	#N/A	#N/A	47.13	1842600	Ubiquinone biosynthesis monooxygenase-like protein
CTHT_0037040	G0S7P2	#N/A	#N/A	#N/A	28.463	1840600	Uncharacterized protein
CTHT_0039010	G0S3V4	#N/A	#N/A	#N/A	96.753	1840300	Peroxisomal hydratase-dehydrogenase-epimerase-like protein
CTHT_0027120	G0S6W6	#N/A	#N/A	#N/A	19.912	1832500	Putative ADP-ribosylation factor
CTHT_0036690	G0S7K9	#N/A	#N/A	#N/A	82.123	1810900	Mitochondrial intermediate peptidase, EC 3.4.24.59 (Octapeptidyl aminopeptidase)
CTHT_0014990	G0S1V7	#N/A	#N/A	#N/A	84.291	1805300	Uncharacterized protein
CTHT_0036600	G0S7K1	#N/A	#N/A	#N/A	59.448	1804100	GMP synthase [glutamine-hydrolyzing...
CTHT_0054340	G0SBP8	#N/A	#N/A	#N/A	66.4	1801800	Eukaryotic translation initiation factor 3 subunit M, eIF3m
CTHT_0064110	G0SEK9	#N/A	#N/A	#N/A	27.946	1795300	Proteasome subunit alpha type
CTHT_0061820	G0SFF1	#N/A	#N/A	#N/A	87.645	1795100	Uncharacterized protein
CTHT_0055090	G0SBX0	#N/A	#N/A	#N/A	25.297	1790100	Uncharacterized protein
CTHT_0016310	G0S282	#N/A	#N/A	#N/A	53.813	1780800	Serine hydroxymethyltransferase, EC 2.1.2.1
CTHT_0017560	G0S2K6	#N/A	#N/A	#N/A	15.239	1775500	HIT domain-containing protein
CTHT_0005390	G0RY46	#N/A	#N/A	#N/A	96.019	1767000	Succinate--CoA ligase [ADP-forming] subunit beta, mitochondrial, EC 6.2.1.5 (Succinyl-CoA synthetase beta chain, SCS-beta)
CTHT_0070970	G0SFI7	#N/A	#N/A	#N/A	71.316	1766300	Coronin
CTHT_0051660	G0SDG1	#N/A	#N/A	#N/A	101.926	1745300	Chitin synthase, EC 2.4.1.16
CTHT_0028210	G0S7I0	#N/A	#N/A	#N/A	27.88	1728000	Proteasome subunit alpha type
CTHT_0008860	G0S061	#N/A	#N/A	#N/A	171.565	1722600	Pentafunctional AROM polypeptide [Includes: 3-dehydroquinate synthase, DHQS, EC 4.2.3.4; 3-phosphoshikimate 1-carboxyvinyltransferase, EC 2.5.1.19 (5-enolpyruvylshikimate-3-phosphate synthase, EPSP synthase, EPSPS) ; Shikimate kinase, SK, EC 2.7.1.71; 3-dehydroquinate dehydratase, 3-dehydroquinase, EC 4.2.1.10; Shikimate dehydrogenase, EC 1.1.1.25]
CTHT_0007620	G0RYR5	#N/A	#N/A	#N/A	10.374	1718700	Mitochondrial ribosomal protein s19-like protein
CTHT_0053520	G0SDZ2	#N/A	#N/A	#N/A	76.99	1710500	Uncharacterized protein
CTHT_0070940	G0SFI4	#N/A	#N/A	#N/A	48.895	1697700	Ornithine aminotransferase
CTHT_0015140	G0S1X1	#N/A	#N/A	#N/A	174.203	1687500	Acetyl-CoA hydrolase, EC 3.1.2.1 (Acetyl-CoA deacylase)
CTHT_0011710	G0S0Y8	#N/A	#N/A	#N/A	120.443	1685000	Importin N-terminal domain-containing protein
CTHT_0030470	G0S3S5	#N/A	#N/A	#N/A	27.61	1680900	Dolichol-phosphate mannosyltransfer...
CTHT_0065070	G0SG53	#N/A	#N/A	#N/A	70.721	1680100	ATP-dependent RNA helicase DED1
CTHT_0034860	G0S6G7	#N/A	#N/A	#N/A	107.053	1670900	Coatomer subunit beta (Beta-coat protein)
CTHT_0063570	G0SEF6	#N/A	#N/A	#N/A	41.502	1665000	Putative cell wall protein
CTHT_0060490	G0SF19	#N/A	#N/A	#N/A	24.153	1659600	Putative vesicle transport V-snare protein
CTHT_0052630	G0SDQ6	#N/A	#N/A	#N/A	40.853	1659500	S-(hydroxymethyl)glutathione dehydrogenase, EC 1.1.1.284
CTHT_0024270	G0S5C0	#N/A	#N/A	#N/A	51.721	1659400	Uncharacterized protein
CTHT_0005690	G0RY75	#N/A	#N/A	#N/A	55.303	1637300	Ribosomal protein s5-like protein
CTHT_0061330	G0SFA2	#N/A	#N/A	#N/A	38.444	1594600	Uncharacterized protein
CTHT_0069900	G0SHG1	#N/A	#N/A	#N/A	45.546	1589500	Uncharacterized protein
CTHT_0029520	G0S8D7	#N/A	#N/A	#N/A	125.849	1577600	Lon protease homolog, mitochondrial, EC 3.4.21.53
CTHT_0010800	G0S0P9	#N/A	#N/A	#N/A	62.674	1569600	Isocitrate lyase
CTHT_0048470	G0SB08	#N/A	#N/A	#N/A	41.04	1564600	Mitogen-activated protein kinase, EC 2.7.11.24
CTHT_0004420	G0RZW2	#N/A	#N/A	#N/A	112.628	1564400	Acetate--CoA ligase, EC 6.2.1.1
CTHT_0014210	G0S1N2	#N/A	#N/A	#N/A	32.497	1530000	Cytochrome c oxidase-like protein
CTHT_0023380	G0S4S7	Arx1	#N/A	pre-60S	45.607	1515400	Putative curved DNA-binding protein
CTHT_0036120	G0S7A1	#N/A	#N/A	#N/A	45.698	1510800	N-acetyltransferase-like protein
CTHT_0020780	G0S3F0	#N/A	#N/A	#N/A	22.077	1505800	Actin-related protein 2/3 complex subunit 3
CTHT_0070160	G0SHI7	#N/A	#N/A	#N/A	78.971	1505800	J domain-containing protein
CTHT_0036260	G0S7B5	#N/A	#N/A	#N/A	37.878	1495600	Very-long-chain 3-oxoacyl-CoA reductase, EC 1.1.1.330 (3-ketoacyl-CoA reductase, 3-ketoreductase, KAR) (Microsomal beta-keto-reductase)
CTHT_0013660	G0S1H9	#N/A	#N/A	#N/A	47.046	1495500	KOW domain-containing protein
CTHT_0056130	G0SC68	#N/A	#N/A	#N/A	222.195	1487200	Putative lipid-binding protein
CTHT_0058050	G0SCQ4	#N/A	#N/A	#N/A	23.133	1470400	GOLD domain-containing protein
CTHT_0010950	G0S0R3	#N/A	#N/A	#N/A	21.486	1462400	NADH-ubiquinone oxidoreductase
CTHT_0061490	G0SFB8	#N/A	#N/A	#N/A	33.049	1457600	L-serine dehydratase-like protein
CTHT_0051680	G0SDG3	#N/A	#N/A	#N/A	45.057	1454300	Ketol-acid reductoisomerase, mitochondrial, EC 1.1.1.86 (Acetohydroxy-acid reductoisomerase) (Alpha-keto-beta-hydroxylacyl reductoisomerase)
CTHT_0067360	G0SGS2	#N/A	#N/A	#N/A	56.929	1452900	Protein disulfide-isomerase, EC 5.3.4.1
CTHT_0013320	G0S1E6	#N/A	#N/A	#N/A	66.139	1435500	Methylcrotonoyl-CoA carboxylase
CTHT_0012100	G0S125	#N/A	#N/A	#N/A	100.953	1435100	Coatomer subunit gamma
CTHT_0061710	G0SFE0	#N/A	#N/A	#N/A	37.422	1423100	ATPase GET3, EC 3.6.-.- (Arsenical pump-driving ATPase) (Arsenite-stimulated ATPase) (Golgi to ER traffic protein 3) (Guided entry of tail-anchored proteins 3)
CTHT_0034550	G0S6D7	#N/A	#N/A	#N/A	38.091	1414100	Uncharacterized protein
CTHT_0009050	G0S078	#N/A	#N/A	#N/A	25.384	1404700	Putative ribosomal protein
CTHT_0067590	G0SGU4	#N/A	#N/A	#N/A	40.845	1397300	Formate dehydrogenase, FDH, EC 1.17.1.9(NAD-dependent formate dehydrogenase)
CTHT_0069670	G0SHD8	#N/A	#N/A	#N/A	259.063	1397300	WD40 repeat-containing protein
CTHT_0039390	G0S496	#N/A	#N/A	#N/A	23.71	1393500	Putative GTP-binding protein
CTHT_0028080	G0S7G7	#N/A	#N/A	#N/A	52.005	1390900	Phosphoglycerate dehydrogenase, EC 1.1.1.95
CTHT_0059730	G0SEU4	#N/A	#N/A	#N/A	56.951	1388300	Hydrolase-like protein
CTHT_0045270	G0S9B9	#N/A	#N/A	#N/A	73.05	1380100	Uncharacterized protein
CTHT_0002850	G0RZG2	#N/A	#N/A	#N/A	11.736	1371500	Cytochrome c domain-containing protein
CTHT_0063510	G0SEF0	#N/A	#N/A	#N/A	20.329	1370400	NADH-ubiquinone oxidoreductase-like protein
CTHT_0010500	G0S0M1	#N/A	#N/A	#N/A	31.81	1359500	Formyltetrahydrofolate deformylase-like protein
CTHT_0073600	G0SHW4	#N/A	#N/A	#N/A	41.893	1353600	Uncharacterized protein
CTHT_0042520	G0SAJ6	Bfr2	#N/A	90S/pre-40S	68.944	1345200	Protein BFR2
CTHT_0024020	G0S543	#N/A	#N/A	#N/A	54.502	1341100	Adenylosuccinate lyase, ASL, EC 4.3.2.2(Adenylosuccinase)
CTHT_0021400	G0S3I7	#N/A	#N/A	#N/A	75.374	1340300	Pyruvate decarboxylase, EC 4.1.1.1
CTHT_0058870	G0SCZ0	#N/A	#N/A	#N/A	51.309	1336300	Uncharacterized protein
CTHT_0009610	G0S0D3	#N/A	#N/A	#N/A	55.384	1333500	Dihydrolipoamide acetyltransferase component of pyruvate dehydrogenase complex, EC 2.3.1.-
CTHT_0054290	G0SBP3	#N/A	#N/A	#N/A	42.396	1328100	Inorganic diphosphatase, EC 3.6.1.1
CTHT_0044370	G0S933	#N/A	#N/A	#N/A	78.768	1327900	Uncharacterized protein
CTHT_0016220	G0S273	Kre33	#N/A	90S/pre-40S	119.633	1325200	RNA cytidine acetyltransferase, EC 2.3.1.-(18S rRNA cytosine acetyltransferase)
CTHT_0045260	G0S9B8	#N/A	#N/A	#N/A	44.432	1319700	Tyrosine--tRNA ligase
CTHT_0033240	G0S5K1	#N/A	#N/A	#N/A	23.481	1317700	Putative ribosomal protein
CTHT_0013890	G0S1K1	#N/A	#N/A	#N/A	30.491	1312800	Proteasome subunit alpha type
CTHT_0036910	G0S7N0	#N/A	#N/A	#N/A	25.564	1307700	Uncharacterized protein
CTHT_0070190	G0SHJ0	#N/A	#N/A	#N/A	33.721	1300000	1-acyl-sn-glycerol-3-phosphate acyltransferase, EC 2.3.1.51
CTHT_0017870	G0S2N5	#N/A	#N/A	#N/A	9.786	1280700	Uncharacterized protein
CTHT_0007080	G0RYL1	#N/A	#N/A	#N/A	102.172	1280300	Ribonucleoside-diphosphate reductas...
CTHT_0073260	G0SHT1	#N/A	#N/A	#N/A	9.331	1268600	Cytochrome c oxidase assembly factor 3
CTHT_0041870	G0SAD3	#N/A	#N/A	#N/A	43.904	1251500	Uncharacterized protein
CTHT_0022700	G0S4G2	#N/A	#N/A	#N/A	76.754	1244900	Zn(2)-C6 fungal-type domain-containing protein
CTHT_0042870	G0SAN1	#N/A	#N/A	#N/A	46.113	1243200	Branched-chain-amino-acid aminotransferase, EC 2.6.1.42
CTHT_0070220	G0SHJ3	#N/A	#N/A	#N/A	68.237	1240400	Putative transcriptional repressor protein
CTHT_0049000	G0SB59	#N/A	#N/A	#N/A	135.981	1203100	Coatomer subunit alpha
CTHT_0028490	G0S7Q9	#N/A	#N/A	#N/A	49.254	1198500	CAF1C_H4-bd domain-containing protein
CTHT_0034790	G0S6G0	#N/A	#N/A	#N/A	36.604	1192000	Uncharacterized protein
CTHT_0003130	G0RZJ0	#N/A	#N/A	#N/A	46.338	1186400	Putative pyridoxal phosphate binding protein
CTHT_0014710	G0S1T1	#N/A	#N/A	#N/A	39.262	1186300	Aspartate-semialdehyde dehydrogenase, EC 1.2.1.11
CTHT_0054700	G0SBT3	#N/A	#N/A	#N/A	21.347	1183900	Uncharacterized protein
CTHT_0029500	G0S862	#N/A	#N/A	#N/A	54.17	1180400	Acyl-CoA desaturase, EC 1.14.19.1
CTHT_0060510	G0SF20	#N/A	#N/A	#N/A	49.766	1179700	Casein kinase II subunit alpha CK II-like protein
CTHT_0073550	G0SHV9	#N/A	#N/A	#N/A	61.048	1172000	PH_6 domain-containing protein
CTHT_0054180	G0SBN2	#N/A	#N/A	#N/A	51.844	1170100	Uncharacterized protein
CTHT_0065790	G0SGC1	#N/A	#N/A	#N/A	49.251	1166000	Saccharopine dehydrogenase-like protein
CTHT_0012270	G0S142	#N/A	#N/A	#N/A	68.467	1165000	Pyruvate carboxyltransferase domain-containing protein
CTHT_0043510	G0S8V0	#N/A	#N/A	#N/A	84.69	1160300	Uncharacterized protein
CTHT_0060430	G0SF13	#N/A	#N/A	#N/A	57.948	1158300	Inosine-5'-monophosphate dehydrogenase, IMP dehydrogenase, IMPD, IMPDH, EC 1.1.1.205
CTHT_0036610	G0S7K2	#N/A	#N/A	#N/A	43.634	1149200	Protein kinase domain-containing protein
CTHT_0016420	G0S293	#N/A	#N/A	#N/A	56.852	1125500	Phosphoglycerate mutase (2,3-diphosphoglycerate-independent), EC 5.4.2.12
CTHT_0068400	G0SH22	#N/A	#N/A	#N/A	65.12	1122700	Dihydroxy-acid dehydratase
CTHT_0026330	G0S6I4	#N/A	#N/A	#N/A	56.595	1116700	Coatomer subunit delta
CTHT_0043420	G0S8U2	#N/A	#N/A	#N/A	33.897	1099300	Uncharacterized protein
CTHT_0009620	G0S0D4	#N/A	#N/A	#N/A	41.337	1079900	Uncharacterized protein
CTHT_0058240	G0SCS3	#N/A	#N/A	#N/A	12.626	1076000	Dynein light chain
CTHT_0057710	G0SCM0	#N/A	#N/A	#N/A	67.536	1073300	Aromatic amino acid aminotransferase-like protein
CTHT_0059880	G0SEV9	#N/A	#N/A	#N/A	69.009	1064800	Translation initiation factor RLI1 (ATP-binding cassette sub-family E member RLI1)
CTHT_0006880	G0RYJ1	#N/A	#N/A	#N/A	40.163	1063800	Orotidine 5'-phosphate decarboxylase, EC 4.1.1.23 (OMP decarboxylase) (Uridine 5'-monophosphate synthase)
CTHT_0073810	G0SHY4	#N/A	#N/A	#N/A	23.784	1061500	Uncharacterized protein
CTHT_0043520	G0S8V1	#N/A	#N/A	#N/A	40.632	1056800	2-methoxy-6-polyprenyl-1,4-benzoquinol methylase, mitochondrial, EC 2.1.1.201(Ubiquinone biosynthesis methyltransferase COQ5)
CTHT_0053080	G0SDV0	#N/A	#N/A	#N/A	28.426	1050500	MICOS complex subunit
CTHT_0022150	G0S410	#N/A	#N/A	#N/A	28.562	1042600	Putative microtubule binding protein
CTHT_0008760	G0S051	#N/A	#N/A	#N/A	33.427	1040400	Vesicular-fusion protein sec17-like protein
CTHT_0001720	G0RZ51	#N/A	#N/A	#N/A	35.714	1028700	Putative antiviral protein
CTHT_0043960	G0S8Z2	#N/A	#N/A	#N/A	59.723	1025700	PH domain-containing protein
CTHT_0022480	G0S4E0	#N/A	#N/A	#N/A	78.763	1022400	Probable Xaa-Pro aminopeptidase P, EC 3.4.11.9 (Aminoacylproline aminopeptidase) (Prolidase)
CTHT_0000240	G0RXS7	#N/A	#N/A	#N/A	54.278	1016300	Uncharacterized protein
CTHT_0023140	G0S4Q3	#N/A	#N/A	#N/A	14.814	1010300	NADH-ubiquinone oxidoreductase B14 subunit-like protein
CTHT_0068610	G0SH41	#N/A	#N/A	#N/A	23.853	1006000	Uncharacterized protein
CTHT_0026600	G0S6L1	#N/A	#N/A	#N/A	39.684	998550	G protein beta subunit-like protein
CTHT_0047210	G0S9U5	#N/A	#N/A	#N/A	16.054	990470	Uncharacterized protein
CTHT_0029600	G0S8E5	#N/A	#N/A	#N/A	28.453	988270	PROTEASOME_ALPHA_1 domain-containing protein
CTHT_0048540	G0SB15	#N/A	#N/A	#N/A	32.71	987810	Ubiquinone biosynthesis protein
CTHT_0007790	G0RYT1	#N/A	#N/A	#N/A	11.074	986790	Uncharacterized protein
CTHT_0061760	G0SFE5	#N/A	#N/A	#N/A	54.944	978840	Tryptophan--tRNA ligase, EC 6.1.1.2(Tryptophanyl-tRNA synthetase)
CTHT_0046400	G0S9M2	#N/A	#N/A	#N/A	62.549	967700	Glucosidase 2 subunit beta
CTHT_0048300	G0SAZ1	Gar1	#N/A	90S/pre-40S/pre-60S	19.387	962000	H/ACA ribonucleoprotein complex subunit
CTHT_0019380	G0S322	#N/A	#N/A	#N/A	121.403	948580	Fatty acid oxygenase-like protein
CTHT_0032020	G0S4X6	#N/A	#N/A	#N/A	48.721	946950	Acetyltransferase component of pyruvate dehydrogenase complex, EC 2.3.1.12
CTHT_0035430	G0S6S5	#N/A	#N/A	#N/A	28.904	946920	Uncharacterized protein
CTHT_0016150	G0S266	#N/A	#N/A	#N/A	52.233	944380	Calcium/calmodulin dependent protein kinase-like protein
CTHT_0036060	G0S795	Esf1	#N/A	90S/pre-40S	80.617	944300	NUC153 domain-containing protein
CTHT_0027770	G0S783	#N/A	#N/A	#N/A	87.733	940970	Terpene cyclase/mutase family member, EC 5.4.99.-
CTHT_0065710	G0SGB3	#N/A	#N/A	#N/A	41.07	940960	J domain-containing protein
CTHT_0017800	G0S2M8	#N/A	#N/A	#N/A	57.652	932730	Kynurenine 3-monooxygenase, EC 1.14.13.9(Biosynthesis of nicotinic acid protein 4) (Kynurenine 3-hydroxylase)
CTHT_0032630	G0S586	#N/A	#N/A	#N/A	38.427	929720	Fatty acid hydroxylase domain-containing protein
CTHT_0066060	G0SGE7	#N/A	#N/A	#N/A	33.233	929380	Putative translation initiation factor
CTHT_0036250	G0S7B4	#N/A	#N/A	#N/A	19.356	917790	Uncharacterized protein
CTHT_0052450	G0SDN9	#N/A	#N/A	#N/A	31.921	909950	Coatomer subunit epsilon
CTHT_0062690	G0SE70	#N/A	#N/A	#N/A	40.91	907640	Putative actin-related protein
CTHT_0052760	G0SDR9	#N/A	#N/A	#N/A	68.24	906840	Phosphoacetylglucosamine mutase, PAGM, EC 5.4.2.3 (Acetylglucosamine phosphomutase) (N-acetylglucosamine-phosphate mutase)
CTHT_0063870	G0SEI5	Utp15	#N/A	90S/pre-40S	60.441	901320	UTP15_C domain-containing protein
CTHT_0018780	G0S2X0	#N/A	#N/A	#N/A	51.73	898700	Uncharacterized protein
CTHT_0006530	G0RYF7	#N/A	#N/A	#N/A	41.132	892090	V-type proton ATPase subunit
CTHT_0020680	G0S3E1	#N/A	#N/A	#N/A	62.761	879030	FAD_binding_2 domain-containing protein
CTHT_0034130	G0S645	#N/A	#N/A	#N/A	58.072	878040	Adenylyl cyclase-associated protein
CTHT_0039900	G0S8P8	#N/A	#N/A	#N/A	27.289	875390	Putative cytoplasm protein
CTHT_0042510	G0SAJ5	#N/A	#N/A	#N/A	32.814	861490	Putative nucleotide binding protein
CTHT_0040340	G0S9Y6	#N/A	#N/A	#N/A	61.994	858050	Glutamate carboxypeptidase-like protein
CTHT_0038270	G0S8J1	#N/A	#N/A	#N/A	107.329	852270	Putative mRNA transport regulator (Mtr10) protein
CTHT_0003710	G0RZP6	#N/A	#N/A	#N/A	38.384	850990	Uncharacterized protein
CTHT_0005890	G0RY94	Sof1	#N/A	90S/pre-40S	50.787	845890	DDB1- and CUL4-associated factor 13 (WD repeat and SOF domain-containing protein 1)
CTHT_0060380	G0SF08	#N/A	#N/A	#N/A	108.538	842060	Uncharacterized protein
CTHT_0030170	G0S3P9	#N/A	#N/A	#N/A	75.757	839550	AMP-binding domain-containing protein
CTHT_0057800	G0SCM9	#N/A	#N/A	#N/A	145.589	836750	Uncharacterized protein
CTHT_0054200	G0SBN4	#N/A	#N/A	#N/A	108.105	835150	Calcium-transporting ATPase
CTHT_0067870	G0SGX1	#N/A	#N/A	#N/A	35.598	834840	Mitochondrial 40S ribosomal protein S9-like protein
CTHT_0033030	G0S5I0	#N/A	#N/A	#N/A	71.17	825500	Uncharacterized protein
CTHT_0073050	G0SHR0	#N/A	#N/A	#N/A	61.796	823470	Putative ER to golgi transport protein
CTHT_0028450	G0S7Q5	#N/A	#N/A	#N/A	88.648	819930	Protein kinase domain-containing protein
CTHT_0056990	G0SCF1	#N/A	#N/A	#N/A	76.363	819800	Putative dynein intermediate chain protein
CTHT_0060890	G0SF58	#N/A	#N/A	#N/A	123.647	816190	Alanine--tRNA ligase, EC 6.1.1.7 (Alanyl-tRNA synthetase, AlaRS)
CTHT_0060690	G0SF38	#N/A	#N/A	#N/A	94.098	813680	Histidine biosynthesis trifunctional protein[Includes: Phosphoribosyl-AMP cyclohydrolase, EC 3.5.4.19; Phosphoribosyl-ATP pyrophosphohydrolase, EC 3.6.1.31; Histidinol dehydrogenase, HDH, EC 1.1.1.23]
CTHT_0037520	G0S7Z2	Lcp5	#N/A	90S/pre-40S	42.547	808750	U3 small nucleolar ribonucleoprotein protein lcp5-like protein
CTHT_0026550	G0S6K6	#N/A	#N/A	#N/A	27.05	803810	Ran-specific GTPase-activating protein 1-like protein
CTHT_0028000	G0S7F9	#N/A	#N/A	#N/A	24.734	803030	Uracil phosphoribosyltransferase-like protein
CTHT_0037490	G0S7Y9	#N/A	#N/A	#N/A	92.754	803010	Coatomer subunit beta'
CTHT_0070620	G0SHN0	#N/A	#N/A	#N/A	25.696	798990	Vacuolar protein sorting-associated protein 21-like protein
CTHT_0051500	G0SDE5	#N/A	#N/A	#N/A	47.527	794400	Glutamate-5-semialdehyde dehydrogenase, EC 1.2.1.41
CTHT_0057770	G0SCM6	#N/A	#N/A	#N/A	46.854	791780	Calcium/calmodulin-dependent protei...
CTHT_0009140	G0S086	#N/A	#N/A	#N/A	16.485	791210	Uncharacterized protein
CTHT_0069890	G0SHG0	#N/A	#N/A	#N/A	34.587	787700	Putative ribosomal protein
CTHT_0041710	G0SAB8	#N/A	#N/A	#N/A	45.827	771720	Prohibitin-like protein
CTHT_0004870	G0RXZ7	#N/A	#N/A	#N/A	71.843	768890	Uncharacterized protein
CTHT_0049080	G0SB67	#N/A	#N/A	#N/A	66.432	763960	Arginase, EC 3.5.3.1
CTHT_0008710	G0S046	#N/A	#N/A	#N/A	35.395	763440	Acetohydroxy-acid synthase small subunit
CTHT_0014010	G0S1L3	#N/A	#N/A	#N/A	123.713	763230	Uncharacterized protein
CTHT_0039150	G0S3W8	#N/A	#N/A	#N/A	87.974	759870	Ubiquitin-protein ligase-like protein
CTHT_0051990	G0SDJ3	#N/A	#N/A	#N/A	40.742	758100	Eukaryotic translation initiation factor 3 subunit F, eIF3f
CTHT_0052210	G0SDL5	#N/A	#N/A	#N/A	19.833	744290	Uncharacterized protein
CTHT_0025830	G0S683	Tif6	#N/A	pre-60S	26.448	743740	Eukaryotic translation initiation factor 6, eIF-6
CTHT_0045060	G0S998	#N/A	#N/A	#N/A	45.215	741150	MRP-S28 domain-containing protein
CTHT_0002640	G0RZE1	#N/A	#N/A	#N/A	10.623	739610	Uncharacterized protein
CTHT_0056950	G0SCE7	#N/A	#N/A	#N/A	37.017	735610	NAD(P)H-dependent D-xylose reductase-like protein
CTHT_0067090	G0SGP5	#N/A	#N/A	#N/A	49.131	719400	Uncharacterized protein
CTHT_0044780	G0S971	#N/A	#N/A	#N/A	47.173	718410	Fumarylacetoacetase, EC 3.7.1.2(Fumarylacetoacetate hydrolase)
CTHT_0042460	G0SAJ0	#N/A	#N/A	#N/A	39.015	710960	Fructose-bisphosphatase, EC 3.1.3.11
CTHT_0029670	G0S8F2	#N/A	#N/A	#N/A	51.589	709520	Rab GDP dissociation inhibitor
CTHT_0037900	G0S882	#N/A	#N/A	#N/A	89.426	707780	Putative chromatin structure remodeling complex protein
CTHT_0015400	G0S1Z5	#N/A	#N/A	#N/A	127.173	705400	Leucine--tRNA ligase, EC 6.1.1.4 (Leucyl-tRNA synthetase)
CTHT_0031570	G0S4M8	#N/A	#N/A	#N/A	63.008	701850	Eukaryotic translation initiation factor 3 subunit H, eIF3h
CTHT_0057460	G0SCJ5	#N/A	#N/A	#N/A	33.959	698060	Prohibitin
CTHT_0037330	G0S7X5	#N/A	#N/A	#N/A	53.679	696100	Putative dihydroorotate protein
CTHT_0062090	G0SE17	#N/A	#N/A	#N/A	39.85	693590	Mitochondrial ribosomal protein l7-like protein
CTHT_0001270	G0RZ09	#N/A	#N/A	#N/A	117.44	682690	Oxoglutarate dehydrogenase (succinyl-transferring), EC 1.2.4.2
CTHT_0035130	G0S6P6	#N/A	#N/A	#N/A	70.979	682140	Serine/threonine protein kinase-lik...
CTHT_0054040	G0SBL8	#N/A	#N/A	#N/A	39.531	681390	Actin-related protein 2/3 complex subunit
CTHT_0064510	G0SEP7	#N/A	#N/A	#N/A	33.485	679780	Phosphoribosylaminoimidazole-succinocarboxamide synthase, EC 6.3.2.6(SAICAR synthetase)
CTHT_0071570	G0SFP2	#N/A	#N/A	#N/A	86.576	676770	Uncharacterized protein
CTHT_0019220	G0S308	#N/A	#N/A	#N/A	61.032	672370	Trehalose-6-phosphate synthase, EC 2.4.1.15(UDP-glucose-glucosephosphate glucosyltransferase)
CTHT_0045130	G0S9A5	#N/A	#N/A	#N/A	24.675	668870	GOLD domain-containing protein
CTHT_0030930	G0S470	#N/A	#N/A	#N/A	74.769	666980	Glutamine--tRNA ligase, EC 6.1.1.18
CTHT_0035530	G0S6Y9	#N/A	#N/A	#N/A	42.999	665830	Putative tRNA-binding protein
CTHT_0015700	G0S221	#N/A	#N/A	#N/A	42.761	661350	Hydroxymethylglutaryl-CoA lyase, EC 4.1.3.4
CTHT_0008900	G0S065	#N/A	#N/A	#N/A	25.835	659140	Putative proteasome regulatory protein
CTHT_0057180	G0SCG8	#N/A	#N/A	#N/A	54.679	658270	Dolichyl-diphosphooligosaccharide--...
CTHT_0028470	G0S7Q7	#N/A	#N/A	#N/A	65.929	657990	Putative asparagine-rich protein
CTHT_0066980	#N/A	#N/A	#N/A	#N/A	#N/A	657620	#N/A
CTHT_0037250	G0S7W7	#N/A	#N/A	#N/A	33.425	654260	Acylglycerone-phosphate reductase-like protein
CTHT_0041430	#N/A	#N/A	#N/A	#N/A	#N/A	651000	F-actin-capping protein subunit alpha
CTHT_0028660	G0S7S6	#N/A	#N/A	#N/A	41.265	649860	Putative GTP-binding protein
CTHT_0034160	G0S647	#N/A	#N/A	#N/A	74.75	649090	Uncharacterized protein
CTHT_0033750	G0S5V4	#N/A	#N/A	#N/A	74.08	648410	DUF2415 domain-containing protein
CTHT_0010260	G0S0J7	#N/A	#N/A	#N/A	29.23	646490	Putative proteasome protein
CTHT_0026130	G0S6B2	#N/A	#N/A	#N/A	44.368	643090	MRP-L46 domain-containing protein
CTHT_0046440	G0S9M6	#N/A	#N/A	#N/A	37.225	641270	Holocytochrome c-type synthase
CTHT_0066370	G0SGH7	#N/A	#N/A	#N/A	86.132	637010	Protein transport protein SEC23
CTHT_0054940	G0SBV6	#N/A	#N/A	#N/A	67.527	628760	Fumarate reductase-like protein
CTHT_0026190	G0S6B8	#N/A	#N/A	#N/A	57.128	628470	Hsp90 chaperone protein kinase-targeting subunit
CTHT_0013790	G0S1J2	#N/A	#N/A	#N/A	27.741	624030	Ribosomal_L16 domain-containing protein
CTHT_0010180	G0S0I9	#N/A	#N/A	#N/A	53.841	619570	Protein phosphatase PP2A regulatory subunit B
CTHT_0038920	G0S3U5	#N/A	#N/A	#N/A	497.621	618760	Dynein heavy chain, cytoplasmic
CTHT_0028910	G0S7V1	#N/A	#N/A	#N/A	36.75	605940	Putative ribosomal protein
CTHT_0017610	G0S2L1	#N/A	#N/A	#N/A	57.833	605320	Serine palmitoyltransferase-like protein
CTHT_0048550	G0SB16	#N/A	#N/A	#N/A	67.059	604690	Uncharacterized protein
CTHT_0011970	G0S113	#N/A	#N/A	#N/A	34.45	604610	Tim44 domain-containing protein
CTHT_0051970	G0SDJ1	#N/A	#N/A	#N/A	22.463	604410	Putative ribosomal protein
CTHT_0070860	G0SFH6	#N/A	#N/A	#N/A	83.918	603750	Multifunctional tryptophan biosynthesis protein [Includes: Anthranilate synthase component 2, AS, EC 4.1.3.27 (Anthranilate synthase, glutamine amidotransferase component) ; Indole-3-glycerol phosphate synthase, IGPS, EC 4.1.1.48; N-(5'-phosphoribosyl)anthranilate isomerase, PRAI, EC 5.3.1.24]
CTHT_0045900	G0S9H4	#N/A	#N/A	#N/A	115.2	602760	C-1-tetrahydrofolate synthase-like protein
CTHT_0064500	G0SEP6	#N/A	#N/A	#N/A	121.089	598180	Importin beta-4 subunit-like protein
CTHT_0001040	G0RYY7	#N/A	#N/A	#N/A	104.731	595520	Uncharacterized protein
CTHT_0043350	G0S8T8	#N/A	#N/A	#N/A	166.411	594870	Cytochrome-b5 reductase, EC 1.6.2.2
CTHT_0066610	G0SGK0	Cbf5	#N/A	H/ACA box snoRNP	53.313	588810	H/ACA ribonucleoprotein complex subunit CBF5, EC 5.4.99.- (Centromere-binding factor 5) (Centromere/microtubule-binding protein CBF5) (H/ACA snoRNP protein CBF5) (Small nucleolar RNP protein CBF5)
CTHT_0050770	G0SD45	#N/A	#N/A	#N/A	104.159	588220	Probable alpha/beta-glucosidase agdC, EC 3.2.1.20, EC 3.2.1.21
CTHT_0030140	G0S3P6	#N/A	#N/A	#N/A	60.36	586290	DNA-directed RNA polymerases I, II, and III subunit RPABC1
CTHT_0061240	G0SF93	#N/A	#N/A	#N/A	100.708	579040	Periodic tryptophan protein 2-like protein
CTHT_0053580	G0SDZ8	#N/A	#N/A	#N/A	28.779	575440	Methylthioribulose-1-phosphate dehydratase, MTRu-1-P dehydratase, EC 4.2.1.109
CTHT_0026690	G0S6M0	#N/A	#N/A	#N/A	75.424	574170	Methionine--tRNA ligase
CTHT_0024800	G0S5M5	#N/A	#N/A	#N/A	50.649	572100	Uncharacterized protein
CTHT_0023060	G0S4P5	#N/A	#N/A	#N/A	48.863	571230	Eukaryotic peptide chain release factor subunit 1-like protein
CTHT_0023800	G0S522	#N/A	#N/A	#N/A	122.914	568980	3-isopropylmalate dehydrogenase, EC 1.1.1.85
CTHT_0005350	G0RY44	#N/A	#N/A	#N/A	450.748	567030	HECT-type E3 ubiquitin transferase, EC 2.3.2.26
CTHT_0069960	G0SHG7	#N/A	#N/A	#N/A	36.402	566810	Cell division control protein 42-like protein
CTHT_0034470	G0S6C9	#N/A	#N/A	#N/A	67.551	566000	SAP domain-containing protein
CTHT_0067500	G0SGT5	#N/A	#N/A	#N/A	64.706	565840	Serine/threonine-protein phosphatase, EC 3.1.3.16
CTHT_0034230	G0S654	#N/A	#N/A	#N/A	45.82	563400	Membrane-spanning ATPase-like protein
CTHT_0003110	G0RZI8	#N/A	#N/A	#N/A	74.287	562550	Oxidoreductase-like protein
CTHT_0070950	G0SFI5	#N/A	#N/A	#N/A	109.664	561420	Non-specific serine/threonine protein kinase, EC 2.7.11.1 (Autophagy-related protein 1)
CTHT_0053600	G0SBH5	#N/A	#N/A	#N/A	63.31	553740	Methylmalonate-semialdehyde dehydrogenase (CoA acylating), EC 1.2.1.27
CTHT_0027580	G0S764	#N/A	#N/A	#N/A	59.953	547940	Uncharacterized protein
CTHT_0070180	G0SHI9	#N/A	#N/A	#N/A	83.362	541000	Putative bifunctional purine biosynthetic protein
CTHT_0070670	G0SHN5	#N/A	#N/A	#N/A	74.721	536260	Protein kinase domain-containing protein
CTHT_0057790	G0SCM8	#N/A	#N/A	#N/A	57.789	534380	Histidine--tRNA ligase, EC 6.1.1.21
CTHT_0008630	G0S039	#N/A	#N/A	#N/A	84.84	532330	Dolichyl-phosphate-mannose--protein mannosyltransferase, EC 2.4.1.109
CTHT_0048450	G0SB06	#N/A	#N/A	#N/A	102.515	528060	Protein transport protein SEC24
CTHT_0038060	G0S898	#N/A	#N/A	#N/A	50.85	527890	Uncharacterized protein
CTHT_0021370	G0S3I4	#N/A	#N/A	#N/A	51.882	524690	Aminopeptidase-like protein
CTHT_0041110	G0SA60	#N/A	#N/A	#N/A	33.846	521270	Protein transport protein SEC13
CTHT_0031410	G0S4L3	#N/A	#N/A	#N/A	16.619	518210	Mitochondrial 60S ribosomal protein l19-like protein
CTHT_0048890	G0SB49	#N/A	#N/A	#N/A	43.71	515570	Uncharacterized protein
CTHT_0065530	G0SG95	Utp13	#N/A	90S/pre-40S	100.305	512910	Utp13 domain-containing protein
CTHT_0027920	G0S7F1	#N/A	#N/A	#N/A	22.643	505410	Peptidyl-prolyl cis-trans isomerase, PPIase, EC 5.2.1.8
CTHT_0043040	G0SAP7	#N/A	#N/A	#N/A	55.013	503130	Putative cytochrome c oxidase assembly protein
CTHT_0071780	P0CT47	Utp8	#N/A	90S/pre-40S	102.299	502240	Uncharacterized protein CTHT_0071780
CTHT_0004500	G0RXW2	#N/A	#N/A	#N/A	100.037	490910	Uncharacterized protein
CTHT_0042390	G0SAI3	#N/A	#N/A	#N/A	34.082	487510	Ribosomal protein S7-like protein
CTHT_0006480	G0RYF2	#N/A	#N/A	#N/A	49.761	487500	Uncharacterized protein
CTHT_0061460	G0SFB5	Ytm1	#N/A	pre-60S	52.939	485930	Ribosome biogenesis protein YTM1
CTHT_0036850	G0S7M4	#N/A	#N/A	#N/A	113.607	480510	Importin N-terminal domain-containing protein
CTHT_0042620	G0SAK6	#N/A	#N/A	#N/A	79.14	479180	Eukaryotic peptide chain release factor GTP-binding subunit (ERF-3) (ERF2) (Polypeptide release factor 3) (Translation release factor 3)
CTHT_0059900	G0SEW1	#N/A	#N/A	#N/A	159.562	477830	MAP kinase kinase kinase, EC 2.7.11.-
CTHT_0016050	G0S256	#N/A	#N/A	#N/A	37.018	477820	RNA polymerase II subunit 3-like protein
CTHT_0068290	G0SH11	#N/A	#N/A	#N/A	64.792	473270	Putative vacuolar protein sorting-associated protein
CTHT_0045990	G0S9I3	#N/A	#N/A	#N/A	28.959	467940	5-demethoxyubiquinone hydroxylase, mitochondrial, DMQ hydroxylase, EC 1.14.99.60 (Ubiquinone biosynthesis monooxygenase COQ7)
CTHT_0013160	G0S1D0	#N/A	#N/A	#N/A	74.539	462740	Putative WD repeat protein
CTHT_0071850	G0SFR6	#N/A	#N/A	#N/A	57.488	460860	Uncharacterized protein
CTHT_0070680	G0SFG0	Dbp8	#N/A	90S/pre-40S	67.481	459430	Uncharacterized protein
CTHT_0050940	G0SD91	#N/A	#N/A	#N/A	47.684	459280	PPM-type phosphatase domain-containing protein
CTHT_0008970	G0S072	#N/A	#N/A	#N/A	71.978	458360	Peroxisomal targeting signal receptor(Peroxin-5)
CTHT_0057080	G0SCG0	#N/A	#N/A	#N/A	56.564	456560	NADH-ubiquinone oxidoreductase 49 kDa subunit-like protein
CTHT_0035960	G0S731	Rrp3	#N/A	90S/pre-40S	54.369	455570	ATP-dependent rRNA helicase rrp3-like protein
CTHT_0060350	G0SF05	#N/A	#N/A	#N/A	38.439	455350	NADH-cytochrome b5 reductase
CTHT_0039360	G0S493	#N/A	#N/A	#N/A	51.206	453550	Uridine/cytidine kinase, EC 2.7.1.48
CTHT_0000100	G0RXR3	#N/A	#N/A	#N/A	24.921	452610	Proteasome subunit beta
CTHT_0026100	G0S6A9	#N/A	#N/A	#N/A	46.892	447750	Sacchrp_dh_NADP domain-containing p...
CTHT_0011130	G0S0T1	#N/A	#N/A	#N/A	70.463	447430	F-box domain-containing protein
CTHT_0022810	G0S4H2	#N/A	#N/A	#N/A	35.352	446030	Putative 3-ketodihydrosphingosine protein
CTHT_0009550	G0S0C7	#N/A	#N/A	#N/A	34.703	445370	HMG box domain-containing protein
CTHT_0038630	G0S8M6	#N/A	#N/A	#N/A	40.878	445000	2-nitropropane dioxygenase-like protein
CTHT_0054250	G0SBN9	Utp18	#N/A	90S/pre-40S	68.956	441900	Uncharacterized protein
CTHT_0006570	G0RYG1	#N/A	#N/A	#N/A	64.024	441590	Mitochondrial aldehyde dehydrogenase-like protein
CTHT_0058720	G0SCX6	#N/A	#N/A	#N/A	23.886	440870	Adenine phosphoribosyltransferase, EC 2.4.2.7
CTHT_0023340	G0S4S3	#N/A	#N/A	#N/A	74.924	431590	Glycine--tRNA ligase, EC 6.1.1.14 (Diadenosine tetraphosphate synthetase)
CTHT_0071350	G0SFM2	Dbp2	#N/A	pre-60S	60.625	429870	ATP-dependent RNA helicase DBP2, EC 3.6.4.13 (DEAD box protein 2)
CTHT_0050320	G0SCV2	#N/A	#N/A	#N/A	59.561	428410	Ribonuclease III-like protein
CTHT_0019150	G0S302	#N/A	#N/A	#N/A	82.387	426250	AP complex subunit beta
CTHT_0032830	G0S5G0	#N/A	#N/A	#N/A	55.609	421060	Aromatic-L-amino-acid decarboxylase-like protein
CTHT_0009210	G0S093	#N/A	#N/A	#N/A	37.862	418740	Methylenetetrahydrofolate dehydrogenase (NAD+)-like protein
CTHT_0061690	G0SFD8	#N/A	#N/A	#N/A	82.835	415690	Nuclease-like protein
CTHT_0022500	G0S4E2	#N/A	#N/A	#N/A	79.582	414550	Tryptophan--tRNA ligase, EC 6.1.1.2(Tryptophanyl-tRNA synthetase)
CTHT_0043530	G0S8V2	#N/A	#N/A	#N/A	56.803	411940	2-oxoisovalerate dehydrogenase subu...
CTHT_0013820	G0S1J5	#N/A	#N/A	#N/A	53.052	410810	Protein-serine/threonine kinase, EC 2.7.11.-
CTHT_0050020	G0SBE8	#N/A	#N/A	#N/A	41.416	409400	Altered inheritance of mitochondria protein 24, mitochondrial
CTHT_0034440	G0S6C7	#N/A	#N/A	#N/A	39.071	407360	Uncharacterized protein
CTHT_0067100	G0SGP6	#N/A	#N/A	#N/A	123.122	403700	Alpha-mannosidase, EC 3.2.1.24
CTHT_0048740	G0SB35	#N/A	#N/A	#N/A	42.496	398760	NADH dehydrogenase (Ubiquinone)-like protein
CTHT_0030270	G0S3Q7	#N/A	#N/A	#N/A	51.839	393410	Uncharacterized protein
CTHT_0029900	G0S8H5	#N/A	#N/A	#N/A	62.314	390470	Uncharacterized protein
CTHT_0034620	G0S6E4	#N/A	#N/A	#N/A	20.204	375540	Uncharacterized protein
CTHT_0039450	G0S4A2	#N/A	#N/A	#N/A	168.899	374800	Sulfite reductase-like protein
CTHT_0026290	G0S6I0	#N/A	#N/A	#N/A	46.997	374760	Adenylosuccinate synthetase, AMPSase, AdSS, EC 6.3.4.4 (IMP--aspartate ligase)
CTHT_0003590	G0RZN4	#N/A	#N/A	#N/A	164.552	373060	Eukaryotic translation initiation factor 3 subunit D, eIF3d
CTHT_0054820	G0SBU5	#N/A	#N/A	#N/A	67.001	372650	Phosphoribosylaminoimidazole carboxylase, EC 4.1.1.21
CTHT_0036140	G0S7A3	#N/A	#N/A	#N/A	62.181	372130	Proline--tRNA ligase
CTHT_0063880	G0SEI6	#N/A	#N/A	#N/A	46.839	370930	Mitogen-activated protein kinase, EC 2.7.11.24
CTHT_0012510	G0S166	#N/A	#N/A	#N/A	61.06	369890	Malate synthase, EC 2.3.3.9
CTHT_0032010	G0S4X5	#N/A	#N/A	#N/A	208.803	368220	SEC7 domain-containing protein
CTHT_0061600	G0SFC9	#N/A	#N/A	#N/A	27.724	367070	Protein FYV4, mitochondrial
CTHT_0063920	G0SEJ0	#N/A	#N/A	#N/A	28.095	366810	PROTEASOME_ALPHA_1 domain-containing protein
CTHT_0062290	G0SE37	#N/A	#N/A	#N/A	40.842	366700	Uncharacterized protein
CTHT_0048920	G0SB52	#N/A	#N/A	#N/A	124.899	358850	Importin N-terminal domain-containing protein
CTHT_0028920	G0S7V2	#N/A	#N/A	#N/A	56.83	357590	Putative ribosomal protein
CTHT_0061510	G0SFC0	#N/A	#N/A	#N/A	63.599	355940	Methionine--tRNA ligase, EC 6.1.1.10
CTHT_0002660	G0RZE3	#N/A	#N/A	#N/A	132.727	352860	Protein transport protein SEC31
CTHT_0050450	G0SD17	#N/A	#N/A	#N/A	124.833	350750	Uncharacterized protein
CTHT_0048800	G0SB41	#N/A	#N/A	#N/A	90.153	348450	Threonine--tRNA ligase
CTHT_0028030	G0S7G2	#N/A	#N/A	#N/A	50.275	346630	Serine--tRNA ligase
CTHT_0004130	G0RZT6	#N/A	#N/A	#N/A	62.59	336450	Protein kinase domain-containing protein
CTHT_0000170	G0RXS0	#N/A	#N/A	#N/A	113.431	330630	Uncharacterized protein
CTHT_0046110	G0S9J5	#N/A	#N/A	#N/A	93.153	330610	E3 ubiquitin-protein ligase RSP5, EC 2.3.2.26(HECT-type E3 ubiquitin transferase RSP5)
CTHT_0024950	G0S5P0	#N/A	#N/A	#N/A	73.316	329320	Glutamate--tRNA ligase, EC 6.1.1.17(Glutamyl-tRNA synthetase)
CTHT_0064990	G0SG45	#N/A	#N/A	#N/A	42.605	325890	Fe2OG dioxygenase domain-containing...
CTHT_0057670	G0SCL6	#N/A	#N/A	#N/A	77.777	324390	Amino_oxidase domain-containing protein
CTHT_0034110	G0S643	#N/A	#N/A	#N/A	99.466	323570	DNA replication licensing factor MCM3, EC 3.6.4.12
CTHT_0016350	G0S286	#N/A	#N/A	#N/A	38.196	322120	CRAL-TRIO domain-containing protein
CTHT_0072960	G0SHQ1	#N/A	#N/A	#N/A	190.882	317380	Clathrin heavy chain
CTHT_0014900	G0S1U9	#N/A	#N/A	#N/A	137.988	317000	Putative oxysterol-binding protein
CTHT_0060280	G0SEZ9	#N/A	#N/A	#N/A	81.292	315390	Uncharacterized protein
CTHT_0014270	G0S1N8	#N/A	#N/A	#N/A	61.13	314890	D-arabinono-1,4-lactone oxidase
CTHT_0047410	G0S9W4	#N/A	#N/A	#N/A	85.399	311330	Ubiquitin carboxyl-terminal hydrolase, EC 3.4.19.12
CTHT_0016680	G0S2B8	#N/A	#N/A	#N/A	47.031	309770	Mitochondrial glutaryl-CoA dehydrogenase-like protein
CTHT_0068110	G0SGZ5	#N/A	#N/A	#N/A	105.243	305700	Importin N-terminal domain-containing protein
CTHT_0059350	G0SEQ7	#N/A	#N/A	#N/A	43.488	305610	V-type proton ATPase subunit C
CTHT_0036510	G0S7D9	#N/A	#N/A	#N/A	122.503	303990	DNA damage-binding protein 1
CTHT_0004310	G0RZV2	#N/A	#N/A	#N/A	27.945	303530	Lysozyme, EC 3.2.1.17
CTHT_0026870	G0S6U1	#N/A	#N/A	#N/A	38.302	303240	Uncharacterized protein
CTHT_0059090	G0SD63	#N/A	#N/A	#N/A	73.577	295360	Tyrosine--tRNA ligase, EC 6.1.1.1 (Tyrosyl-tRNA synthetase)
CTHT_0050220	G0SBG8	#N/A	#N/A	#N/A	96.714	294910	Oxidoreductase-like protein
CTHT_0031330	G0S4K5	#N/A	#N/A	#N/A	75.881	288340	Acetolactate synthase, EC 2.2.1.6
CTHT_0032460	G0S570	#N/A	#N/A	#N/A	48.974	288250	60S ribosomal protein L3-like protein
CTHT_0024060	G0S547	#N/A	#N/A	#N/A	69.364	287520	Uncharacterized protein
CTHT_0034640	G0S6E6	#N/A	#N/A	#N/A	37.581	284820	Serine/threonine-protein phosphatase, EC 3.1.3.16
CTHT_0037220	G0S7W4	#N/A	#N/A	#N/A	96.801	284340	E3 ubiquitin-protein ligase listerin, EC 2.3.2.27 (RING-type E3 ubiquitin transferase listerin)
CTHT_0055440	G0SC05	#N/A	#N/A	#N/A	131.512	284010	Alpha-aminoadipate reductase, EC 1.2.1.31, EC 1.2.1.95 (L-aminoadipate-semialdehyde dehydrogenase)
CTHT_0034970	G0S6N1	#N/A	#N/A	#N/A	71.574	280950	Uncharacterized protein
CTHT_0023100	G0S4P9	#N/A	#N/A	#N/A	38.067	279780	Adenosine kinase, AK, EC 2.7.1.20 (Adenosine 5'-phosphotransferase)
CTHT_0016710	G0S2C1	#N/A	#N/A	#N/A	106.617	277070	Phosphatidylinositol-4-phosphate 5-kinase-like protein
CTHT_0010010	G0S0H2	#N/A	#N/A	#N/A	36.787	277050	WD40 repeat-containing protein
CTHT_0061290	G0SF98	#N/A	#N/A	#N/A	79.45	275810	Serine/threonine-protein phosphatase 2A 56 kDa regulatory subunit
CTHT_0044380	G0S934	#N/A	#N/A	#N/A	74.988	275750	Lysyl-tRNA synthetase
CTHT_0034100	G0S642	#N/A	#N/A	#N/A	51.429	272310	Aminotransferase-like protein
CTHT_0070340	G0SHK5	#N/A	#N/A	#N/A	64.305	271210	FACT complex subunit POB3
CTHT_0014810	G0S1U1	#N/A	#N/A	#N/A	130.844	267760	Nicotinate-nucleotide diphosphorylase (carboxylating), EC 2.4.2.19 (Quinolinate phosphoribosyltransferase [decarboxylating])
CTHT_0024540	G0S5E7	#N/A	#N/A	#N/A	48.553	267680	Eukaryotic translation initiation factor 5-like protein
CTHT_0074160	G0SI17	#N/A	#N/A	#N/A	20.724	264810	Peptide-methionine (S)-S-oxide reductase, EC 1.8.4.11 (Peptide-methionine (S)-S-oxide reductase)
CTHT_0062520	G0SE57	#N/A	#N/A	#N/A	69.542	264540	Leuk-A4-hydro_C domain-containing p...
CTHT_0058380	G0SCT7	Utp4	#N/A	90S/pre-40S	97.563	262630	Uncharacterized protein
CTHT_0043630	G0S8W2	#N/A	#N/A	#N/A	73.23	258600	Putative chaperone binding protein
CTHT_0059680	G0SET9	#N/A	#N/A	#N/A	36.269	255710	ATP phosphoribosyltransferase, EC 2.4.2.17
CTHT_0050930	G0SD90	#N/A	#N/A	#N/A	21.43	253930	CMD domain-containing protein
CTHT_0008720	G0S047	#N/A	#N/A	#N/A	92.836	247180	KH domain-containing protein
CTHT_0053310	G0SDX2	#N/A	#N/A	#N/A	65.698	245860	Obg-like ATPase 1
CTHT_0051090	G0SDA6	#N/A	#N/A	#N/A	55.807	244820	MAP kinase kinase-like protein
CTHT_0029080	G0S820	#N/A	#N/A	#N/A	106.056	243010	Mitochondrial respiratory chain complexes assembly protein rca1-like protein
CTHT_0070010	G0SHH2	#N/A	#N/A	#N/A	44.987	242910	Fatty acid hydroxylase domain-containing protein
CTHT_0016250	G0S276	#N/A	#N/A	#N/A	64.496	242460	Uncharacterized protein
CTHT_0030650	G0S445	Bms1	#N/A	90S/pre-40S	133.942	241230	Bms1-type G domain-containing prote...
CTHT_0002740	G0RZF1	#N/A	#N/A	#N/A	57.75	236410	UDP-galactopyranose mutase-like protein
CTHT_0013540	G0S1G7	#N/A	#N/A	#N/A	110.015	234050	Uncharacterized protein
CTHT_0026990	G0S6V3	#N/A	#N/A	#N/A	46.958	227910	Uncharacterized protein
CTHT_0063040	G0SEA3	#N/A	#N/A	#N/A	39.411	225520	mRNA export factor GLE2 (Nuclear pore protein GLE2) (Nucleoporin GLE2)
CTHT_0047830	G0SAU6	#N/A	#N/A	#N/A	49.641	223190	Squalene synthase, SQS, SS, EC 2.5.1.21
CTHT_0043400	G0S8U1	#N/A	#N/A	#N/A	33.334	222790	NADH-ubiquinone oxidoreductase 30.4 kDa subunit-like protein
CTHT_0032490	G0S573	#N/A	#N/A	#N/A	54.807	217230	Putative rRNA binding protein
CTHT_0027860	G0S792	#N/A	#N/A	#N/A	87.056	216980	H(+)-transporting two-sector ATPase, EC 7.1.2.2
CTHT_0025050	G0S5Q0	#N/A	#N/A	#N/A	46.832	209780	Mitochondrial pyruvate dehydrogenase protein x component-like protein
CTHT_0058070	G0SCQ6	#N/A	#N/A	#N/A	88.653	206900	Putative heat shock protein
CTHT_0037800	G0S872	Utp21	#N/A	90S/pre-40S	114.975	204560	Putative U3 snoRNP protein
CTHT_0061010	G0SF70	#N/A	#N/A	#N/A	28.588	204340	Proliferating cell nuclear antigen, PCNA
CTHT_0011080	G0S0S6	#N/A	#N/A	#N/A	145.246	193790	RNA helicase (Ski2)-like protein
CTHT_0029840	G0S8G9	#N/A	#N/A	#N/A	125.348	191060	Eukaryotic translation initiation factor 5B, eIF-5B, EC 3.6.5.3 (Translation initiation factor IF-2)
CTHT_0064890	G0SG35	#N/A	#N/A	#N/A	112.009	190070	Uncharacterized protein
CTHT_0046150	G0S9J9	#N/A	#N/A	#N/A	42.303	186940	Putative cis-trans protein
CTHT_0002060	G0RZ84	#N/A	#N/A	#N/A	47.949	186690	Putative autophagy protein
CTHT_0033160	G0S5J3	#N/A	#N/A	#N/A	40.201	185590	Protein HGH1 homolog
CTHT_0050630	G0SD31	#N/A	#N/A	#N/A	48.967	185170	AP-1 complex subunit mu-1-like protein
CTHT_0051110	G0SDA8	#N/A	#N/A	#N/A	260.11	184080	Putative oxysterol binding protein
CTHT_0058670	G0SCX1	#N/A	#N/A	#N/A	135.051	183940	Myosin-1 (Class I unconventional myosin) (Type I myosin)
CTHT_0068730	G0SH53	#N/A	#N/A	#N/A	42.965	182770	Uncharacterized protein
CTHT_0024640	G0S5L1	Utp10	#N/A	90S/pre-40S	198.279	180130	U3 small nucleolar RNA-associated protein 10
CTHT_0046180	G0S9K2	#N/A	#N/A	#N/A	53.676	179810	Isocitrate dehydrogenase [NADP], EC 1.1.1.42
CTHT_0014660	G0S1S7	#N/A	#N/A	#N/A	65.831	179770	Aspartate--tRNA ligase
CTHT_0027950	G0S7F4	#N/A	#N/A	#N/A	148.194	177790	RNB domain-containing protein
CTHT_0008270	G0S005	#N/A	#N/A	#N/A	234.645	177360	Glutamate synthase (NADH), EC 1.4.1.14
CTHT_0054260	G0SBP0	#N/A	#N/A	#N/A	205.944	176950	Uncharacterized protein
CTHT_0061210	G0SF90	#N/A	#N/A	#N/A	138.004	176240	Ubiquitinyl hydrolase 1, EC 3.4.19.12
CTHT_0004050	G0RZS8	#N/A	#N/A	#N/A	88.072	175540	Putative ubiquitin binding protein
CTHT_0009750	G0S0E6	#N/A	#N/A	#N/A	36.974	175380	Vacuolar protein sorting-associated protein 26-like protein
CTHT_0007720	G0RYS4	#N/A	#N/A	#N/A	179.93	172100	Uncharacterized protein
CTHT_0025790	G0S679	#N/A	#N/A	#N/A	50.73	171860	Uncharacterized protein
CTHT_0042470	G0SAJ1	#N/A	#N/A	#N/A	43.81	169290	Acetyl-CoA C-acetyltransferase, EC 2.3.1.9
CTHT_0073570	G0SHW1	#N/A	#N/A	#N/A	66.003	167790	Lysyl-tRNA synthetase
CTHT_0006740	G0RYH8	#N/A	#N/A	#N/A	77.069	167330	Uncharacterized protein
CTHT_0050850	G0SD53	#N/A	#N/A	#N/A	133.06	163700	Zn(2)-C6 fungal-type domain-containing protein
CTHT_0067230	G0SGQ9	#N/A	#N/A	#N/A	87.439	162710	Uncharacterized protein
CTHT_0047190	G0S9U3	#N/A	#N/A	#N/A	115.689	162660	Fe2OG dioxygenase domain-containing protein
CTHT_0033190	G0S5J6	#N/A	#N/A	#N/A	70.038	161770	Uncharacterized protein
CTHT_0023700	G0S512	#N/A	#N/A	#N/A	69.598	159200	Uncharacterized protein
CTHT_0056440	G0SC97	#N/A	#N/A	#N/A	27.368	158590	Uncharacterized protein
CTHT_0064910	G0SG37	#N/A	#N/A	#N/A	72.734	157440	Copper homeostasis protein cutC homolog
CTHT_0063590	G0SEF8	#N/A	#N/A	#N/A	109.149	147690	Ubiquitin carboxyl-terminal hydrolase-like protein
CTHT_0034530	G0S6D5	#N/A	#N/A	#N/A	84.943	140120	Uncharacterized protein
CTHT_0019570	G0S341	#N/A	#N/A	#N/A	119.328	138960	Biotin synthase, EC 2.8.1.6
CTHT_0007170	G0RYM0	#N/A	#N/A	#N/A	55.642	138860	Uncharacterized protein
CTHT_0071360	G0SFM3	#N/A	#N/A	#N/A	205.683	136900	Hmp-phosphate kinase (HMP-P kinase)-like protein
CTHT_0022860	G0S4H6	#N/A	#N/A	#N/A	100.063	136640	MAPKK kinase-like protein
CTHT_0058780	G0SCY1	#N/A	#N/A	#N/A	47.697	132420	Nitric oxide dioxygenase, EC 1.14.12.17
CTHT_0027820	G0S788	#N/A	#N/A	#N/A	34.434	131910	Putative GTP binding protein
CTHT_0006660	G0RYH0	#N/A	#N/A	#N/A	97.12	131190	Vesicular-fusion protein SEC18, EC 3.6.4.6
CTHT_0029580	G0S8E3	#N/A	#N/A	#N/A	109.782	127630	KH RNA-binding domain-containing protein
CTHT_0016910	G0S2E1	#N/A	#N/A	#N/A	157.927	126640	Uncharacterized protein
CTHT_0023720	G0S514	#N/A	#N/A	#N/A	75.994	125090	Phosphoinositide phospholipase C
CTHT_0035730	G0S709	#N/A	#N/A	#N/A	98.454	122100	Vacuolar protein sorting-associated protein 35
CTHT_0061860	G0SFF5	#N/A	#N/A	#N/A	190.667	118530	GTPase activator-like protein
CTHT_0029680	G0S8F3	#N/A	#N/A	#N/A	31.564	114070	54S ribosomal protein L4, mitochondrial
CTHT_0027980	G0S7F7	#N/A	#N/A	#N/A	152.136	103120	Uncharacterized protein
CTHT_0046380	G0S9M0	#N/A	#N/A	#N/A	276.953	102510	Serine/threonine-protein kinase TOR, EC 2.7.11.1
CTHT_0011800	G0S0Z6	#N/A	#N/A	#N/A	190.939	101470	PH domain-containing protein
CTHT_0064250	G0SEM2	#N/A	#N/A	#N/A	101.343	100110	Cysteine--tRNA ligase, EC 6.1.1.16 (Cysteinyl-tRNA synthetase)
CTHT_0058480	G0SCU7	#N/A	#N/A	#N/A	194.651	97901	DNA-directed RNA polymerase subunit, EC 2.7.7.6
CTHT_0036450	G0S7D3	#N/A	#N/A	#N/A	80.546	97414	Ion_trans domain-containing protein
CTHT_0058560	G0SCW0	#N/A	#N/A	#N/A	158.819	95141	Uncharacterized protein
CTHT_0009410	G0S0B3	#N/A	#N/A	#N/A	145.208	93767	Carbamoyl-phosphate synthase arginine-specific large chain-like protein
CTHT_0030070	G0S3N9	#N/A	#N/A	#N/A	207.894	92720	Chitin synthase, EC 2.4.1.16
CTHT_0006540	G0RYF8	#N/A	#N/A	#N/A	35.066	87837	Ribosomal protein S15-like protein
CTHT_0006730	G0RYH7	#N/A	#N/A	#N/A	100.417	83545	V-type proton ATPase subunit a
CTHT_0029300	G0S842	#N/A	#N/A	#N/A	444.093	80937	Uncharacterized protein
CTHT_0008480	G0S024	#N/A	#N/A	#N/A	121.473	80288	Nucleoporin NIC96 (Nuclear pore protein NIC96)
CTHT_0051100	G0SDA7	#N/A	#N/A	#N/A	164.719	77705	Transcription elongation factor Spt6
CTHT_0025140	G0S5Q9	#N/A	#N/A	#N/A	133.959	77615	Uncharacterized protein
CTHT_0062440	G0SE51	#N/A	#N/A	#N/A	62.602	77349	Amidophosphoribosyltransferase, ATase, EC 2.4.2.14 (Glutamine phosphoribosylpyrophosphate amidotransferase)
CTHT_0031080	G0S485	#N/A	#N/A	#N/A	52.051	73687	Phosphomevalonate kinase
CTHT_0070850	G0SFH5	#N/A	#N/A	#N/A	203.809	73177	Nucleoporin NUP188 (Nuclear pore protein NUP188)
CTHT_0030060	G0S3N8	#N/A	#N/A	#N/A	198.835	69831	Chitin synthase, EC 2.4.1.16
CTHT_0037990	G0S891	#N/A	#N/A	#N/A	294.946	69312	THO complex subunit 2
CTHT_0072470	G0SFX3	#N/A	#N/A	#N/A	57.799	61812	Alpha-1,2-mannosyltransferase-like protein
CTHT_0067850	G0SGW9	#N/A	#N/A	#N/A	92.604	58186	AP-1 complex subunit gamma
CTHT_0031290	G0S4K1	#N/A	#N/A	#N/A	148.654	57505	Phosphoribosylformylglycinamidine synthase, EC 6.3.5.3 (Formylglycinamide ribonucleotide amidotransferase) (Formylglycinamide ribotide amidotransferase)
CTHT_0026810	G0S6T5	Rrp5	#N/A	90S/pre-40S/pre-60S	197.17	47781	Uncharacterized protein
CTHT_0044990	G0S991	#N/A	#N/A	#N/A	125.275	45890	Uncharacterized protein
CTHT_0018760	G0S2W8	#N/A	#N/A	#N/A	146.682	44276	MYND-type zinc finger protein samB(Suppressor of anucleate metulae protein B)
CTHT_0073540	G0SHV8	#N/A	#N/A	#N/A	170.633	41822	Uncharacterized protein
CTHT_0051230	G0SDB9	#N/A	#N/A	#N/A	57.076	41544	Cysteine desulfurase, EC 2.8.1.7
CTHT_0000390	G0RXU2	#N/A	#N/A	#N/A	64.171	39481	CTP synthase
CTHT_0019130	G0S300	#N/A	#N/A	#N/A	154.662	29511	Oxidoreductase-like protein
CTHT_0025970	G0S697	#N/A	#N/A	#N/A	56.488	18741	Uncharacterized protein

## Sheet: pATF-WDR83 iBAQ
Gene ID	Protein ID	Human homolog	Yeast homolog	function	Mass (kDa)	iBAQ pATF-WDR83	protein function
CTHT_0065610	G0SGA3	WDR83	-	C* proteins	40.851	7.6967e+09	Uncharacterized protein
CTHT_0072540	G0SFY0	PRP19	Prp19	PRP19/CDC5L	51.789	1137900000	Pre-mRNA-processing factor 19, EC 2.3.2.27
CTHT_0074540	G0SI53	SNRPG	Smx2	Sm proteins	9.246	515410000	Small nuclear ribonucleoprotein G, snRNP-G
CTHT_0002590	G0RZD6	DHX35	-	C* proteins	74.898	449360000	ATP-dependent helicase-like protein
CTHT_0065260	G0SG70	SNRPD3	Smd3	Sm proteins	12.687	412710000	Small nuclear ribonucleoprotein Sm D3, Sm-D3 (snRNP core protein D3)
CTHT_0003330	G0RZL0	SNRPD1	Smd1	Sm proteins	13.007	325050000	Small nuclear ribonucleoprotein Sm D1(snRNP core protein D1)
CTHT_0072980	G0SHQ3	SNRPB	Smb1	Sm proteins	21.404	304580000	Putative RNA splicing factor
CTHT_0038140	G0S8A6	CDC5L	Cef1	PRP19/CDC5L	86.493	281360000	Putative pre-mRNA splicing protein
CTHT_0033880	G0S620	XAB2	Syf1	IBC	97.819	245720000	Putative pre-mRNA splicing protein
CTHT_0054900	G0SBV2	SNU114	Snu114	U5 snRNP	110.586	228840000	116 kDa u5 small nuclear ribonucleoprotein component-like protein
CTHT_0009470	G0S0B9	BRR2	Brr2	U5 snRNP	250.589	221390000	Pre-mRNA splicing helicase-like protein
CTHT_0041140	G0SA63	GPATCH1	-	C* proteins	127.794	209280000	G-patch domain-containing protein
CTHT_0017830	G0S2N1	CDC40	Prp17	Bact proteins	61.137	208410000	Uncharacterized protein
CTHT_0010060	G0S0H7	SYF3	Syf3	PRP19/CDC5L related	82.064	201940000	Uncharacterized protein
CTHT_0006330	G0RYD8	RBM22	Ecm2	PRP19/CDC5L related	42.185	197680000	Putative pre-mRNA splicing protein
CTHT_0005760	G0RY82	SNRPF	Smx3	Sm proteins	10.717	187180000	Sm protein F
CTHT_0023130	G0S4Q2	BUD31	Bud31	PRP19/CDC5L related	17.153	187100000	Putative bud site selection protein
CTHT_0052340	G0SDM8	BCAS2	SNT309	PRP19/CDC5L	25.52	187030000	Uncharacterized protein
CTHT_0071250	G0SFL3	PRP8	Prp8	U5 snRNP	268.166	186470000	Putative pre-mRNA splicing factor
CTHT_0008910	G0S066	PLRG1	Prp46	PRP19/CDC5L	54.128	185710000	Putative pre-mRNA splicing protein
CTHT_0008120	G0RZZ0	ISY1	Isy1	IBC	28.331	184160000	Putative pre-mRNA splicing protein
CTHT_0071530	G0SFN9	AQR	-	IBC	160.837	173050000	Pre-mRNA-splicing factor
CTHT_0024880	G0S5N3	SYF2	Syf2	PRP19/CDC5L related	36.881	158210000	Pre-mRNA-splicing factor SYF2
CTHT_0047230	G0S9U7	SNRNP40	-	U5 snRNP	38.185	153940000	ANAPC4_WD40 domain-containing protein
CTHT_0034680	G0S6F0	SNRPA1	Lea1	U2 snRNP	27.21	149550000	U2 small nuclear ribonucleoprotein A'
CTHT_0061180	G0SF87	SKIP	Prp45	PRP19/CDC5L related	64.925	142260000	Pre-mRNA-processing protein 45
CTHT_0014950	G0S1V3	PPIL1	-	PRP19/CDC5L related	18.338	141140000	Peptidyl-prolyl cis-trans isomerase, PPIase, EC 5.2.1.8
CTHT_0028670	G0S7S7	RBM22	Cwc2	PRP19/CDC5L related	45.818	140650000	Putative pre-mRNA splicing protein
CTHT_0038260	G0S8J0	SNRPE	Sme1	Sm proteins	10.956	137760000	Small nuclear ribonucleoprotein E
CTHT_0007430	G0RYP6	HSPA8	SSA1	PRP19/CDC5L	71.005	131500000	Heat shock protein 70-like protein
CTHT_0005780	G0RY84	DHX15	Prp43	Disassembly	87.035	116810000	RNA helicase, EC 3.6.4.13
CTHT_0027480	G0S754	CWC15	Cwc15	PRP19/CDC5L	28.903	112330000	Putative pre-mRNA splicing protein
CTHT_0020180	G0S394	TFIP11	Ntr1	Disassembly	110.639	111710000	G-patch domain-containing protein
CTHT_0027620	G0S768	eIF4A3	Fal1	EJC	45.542	98499000	ATP-dependent RNA helicase-like pro...
CTHT_0045250	G0S9B7	SRSF2	-	SR protein	26.358	95724000	Pre-mRNA splicing factor (Srp1)-like protein
CTHT_0062190	G0SE27	TRA2B	-	SR protein	40.476	85700000	RRM domain-containing protein
CTHT_0054050	G0SBL9	SNRPB2	Msl1	U2 snRNP	21.719	81877000	U2 small nuclear ribonucleoprotein B'-like protein
CTHT_0025210	G0S5W9	CWC22	Cwc22	Bact proteins	76.42	79264000	Putative pre-mRNA splicing protein
CTHT_0074550	G0SI54	GCFC2	Ntr2	Disassembly	56.39	71436000	Uncharacterized protein
CTHT_0005290	G0RY38	CWC27	Cwc27	Bact proteins	65.245	71403000	Peptidylprolyl isomerase, EC 5.2.1.8
CTHT_0052020	G0SDJ6	CCDC12	-	Bact proteins	25.322	61123000	Uncharacterized protein
CTHT_0022090	G0S405	SNRPD2	Smd2	Sm proteins	66.714	57652000	snRNP core protein D2
CTHT_0055850	G0SC42	HNRNPA0	Ngr1	hnRNP proteins	42.64	53343000	Uncharacterized protein
CTHT_0070640	G0SHN2	DNAJC17	Cwc23	Other splicing factors	40.15	47543000	J domain-containing protein
CTHT_0040600	G0SA10	YJU2B	-	Other splicing factors	44.558	38184000	Putative mRNA splicing protein
CTHT_0035640	G0S700	DHX8	Prp22	Step II factors	137.487	35430000	Putative pre-mRNA splicing factor
CTHT_0056140	G0SC69	U2AF1	-	U2-related	24.499	33668000	Putative splicing factor
CTHT_0067690	G0SGV3	ESS2	-	C* proteins	51.915	31595000	Uncharacterized protein
CTHT_0003520	G0RZM8	U2AF2	Mud2	U2-related	67.193	29932000	Splicing factor U2AF subunit (U2 snRNP auxiliary factor large subunit)
CTHT_0043780	G0S8X5	SRSF4	Npl3	SR protein	35.811	29314000	Splicing factor srp2-like protein
CTHT_0022970	G0S4I7	SRRM2	Cwc21	Bact proteins	26.271	26167000	Putative pre-mRNA splicing protein
CTHT_0024090	G0S5A2	SF3B3	Rse1	U2 snRNP	134.365	19114000	Putative pre-mRNA splicing protein
CTHT_0002620	G0RZD9	SDE2	-	C* proteins	35.731	18934000	Sde2_N_Ubi domain-containing protein
CTHT_0005270	G0RY36	PPIL3	-	C* proteins	18.3	18051000	Peptidyl-prolyl cis-trans isomerase, PPIase, EC 5.2.1.8
CTHT_0054490	G0SBR3	SF3B6	-	U2 snRNP	13.282	18015000	RRM domain-containing protein
CTHT_0006650	G0RYG9	LENG1	-	C* proteins	47.3	16070000	Cir_N domain-containing protein
CTHT_0011780	G0S0Z5	SLU7	Slu7	Step II factors	45.623	15748000	Pre-mRNA-splicing factor SLU7
CTHT_0003510	G0RZM7	SF3B1	Hsh155	U2 snRNP	134.787	15276000	TOG domain-containing protein
CTHT_0068240	G0SH06	SF1	Msl5	Other splicing factors	63.324	13766000	Branchpoint-bridging protein
CTHT_0034960	G0S6H7	SF3A2	Prp11	U2 snRNP	27.909	12418000	Splicing factor 3a subunit 2-like protein
CTHT_0006280	G0RYD3	SF3B2	Cus1	U2 snRNP	66.474	12093000	PSP domain-containing protein
CTHT_0054990	G0SBW1	FRG1	-	C proteins	29.78	11669000	Uncharacterized protein
CTHT_0006960	G0RYJ9	RBM39	-	U1-related	67.837	11147000	RNA splicing factor (Pad-1)-like protein
CTHT_0011550	G0S0X2	SF3A1	Prp21	U2 snRNP	59.091	10259000	Putative pre-mRNA splicing factor
CTHT_0012740	G0S189	DDX39B	Sub2	EJC	49.214	8898100	Uncharacterized protein
CTHT_0017490	G0S2J9	SNIP1	Pml1	RES	38.078	8855700	FHA domain-containing protein
CTHT_0022620	G0S4F4	NCBP2	Cbc2	CAP binding proteins	22.354	8408100	Nuclear cap-binding protein subunit 2 (20 kDa nuclear cap-binding protein)
CTHT_0027610	G0S767	SF3A3	Prp9	U2 snRNP	59.071	8374000	RNA splicing factor PRP9-like protein
CTHT_0002440	G0RZC1	PRKRIP1	-	C* proteins	23.36	8047000	Uncharacterized protein
CTHT_0065640	G0SGA6	YJU2	Yju2	Step I factors	36.206	7965200	Splicing factor YJU2
CTHT_0056660	G0SCB8	SRRM1	-	Bact proteins	34.517	7845400	PWI domain-containing protein
CTHT_0059490	G0SES0	PPWD1	-	C proteins	71.077	6960800	Peptidylprolyl isomerase, EC 5.2.1.8
CTHT_0061970	G0SE05	NCBP1	Sto1	CAP binding proteins	95.315	6317100	Putative cap-binding protein
CTHT_0002650	G0RZE2	PPIE	-	IBC	16.582	5985700	Putative cyclophilin protein
CTHT_0074270	G0SI28	Cactin	-	C* proteins	57.995	5278500	Uncharacterized protein
CTHT_0063660	G0SEG4	DHX16	Prp2	Step I factors	165.761	4532500	Putative mRNA splicing factor
CTHT_0071470	G0SFN3	GPKOW	Spp2	Step I factors	36.218	4293400	Putative pre-mRNA splicing protein
CTHT_0058210	G0SCS0	PPIH	-	U4/U6	18.369	4099700	Peptidyl-prolyl cis-trans isomerase, PPIase, EC 5.2.1.8
CTHT_0071140	G0SFK3	SRSF8	Pub1	SR protein	53.056	4041800	Putative polyadenylated RNA protein
CTHT_0029350	G0S847	BUD13	Bud13	RES	39.722	3883700	Putative pre-mRNA splicing protein
CTHT_0070810	G0SFH2	PPIL2	-	Bact proteins	65.985	2763400	Peptidyl-prolyl cis-trans isomerase-like 2, EC 2.3.2.27, EC 5.2.1.8 (Cyclophilin-60) (Cyclophilin-like protein Cyp-60) (RING-type E3 ubiquitin transferase isomerase-like 2)
CTHT_0061980	G0SE06	SF3B4	Hsh49	U2 snRNP	39.949	2645800	Uncharacterized protein
CTHT_0062490	G0SE55	HNRNPA1	Hrp1	hnRNP proteins	75.04	2575900	Uncharacterized protein
CTHT_0006510	G0RYF5	UBL5	Hub1	B-specific	28.19	2531800	Ubiquitin-like modifier HUB1
CTHT_0042500	G0SAJ4	SMNDC1	-	U2-related	33.035	2357900	Tudor domain-containing protein
CTHT_0024370	G0S5D0	PRP18	Prp18	Step II factors	42.953	1994000	Pre-mRNA-splicing factor 18
CTHT_0064370	G0SEN4	LUC7L2	Luc7	U1-related	31.068	1952700	Uncharacterized protein
CTHT_0001190	G0RZ02	CWC25	Cwc25	Step I factors	52.552	1869100	Putative pre-mRNA splicing protein
CTHT_0054790	G0SBU2	PRPF4	Prp4	U4/U6	58.409	1740200	SFM domain-containing protein
CTHT_0060100	G0SEY1	LSM8	Lsm8	Lsm proteins	10.574	1729900	U6 snRNA-associated Sm-like protein LSm8
CTHT_0011020	G0S0S0	RBMX2	Snu17	RES	44.842	1386600	RRM domain-containing protein
CTHT_0073330	G0SHT8	RBM8A	-	EJC	18.725	1338400	Putative RNA binding protein
CTHT_0070610	G0SHM9	PRPF38B	-	Other splicing factors	129.416	1286000	RING-type domain-containing protein
CTHT_0051060	G0SDA3	PRPF6	Prp6	U5 snRNP	103.71	1060500	Pre-mRNA splicing factor prp1-like protein
CTHT_0011920	G0S108	RNF113A	Cwc24	Bact proteins	38.433	987630	Pre-mRNA-splicing factor CWC24
CTHT_0035420	G0S6S4	RBM25	Snu71	U1-related	83.41	971240	PWI domain-containing protein
CTHT_0066810	G0SGM0	SNU13	Snu13	U4/U6	13.815	941670	Ribonucloprotein
CTHT_0009880	G0S0F9	DHX38	Prp16	C proteins	113.981	892570	Pre-mRNA splicing factor ATP-dependent RNA helicase prp16-like protein
CTHT_0041950	G0SAE1	PPIL4	-	C proteins	59.001	845590	Peptidyl-prolyl cis-trans isomerase
CTHT_0059960	G0SEW7	PRPF40B	Urn1	Other splicing factors	105.423	835810	Uncharacterized protein
CTHT_0028280	G0S7I7	SNRNP27	-	U4/U6.U5	38.13	746980	SNRNP27 domain-containing protein
CTHT_0003570	G0RZN3	LSM2	LSm2	Lsm proteins	11.269	718590	U6 snRNA-associated Sm-like protein LSm2
CTHT_0034990	G0S6N3	FAM192A	-	Other splicing factors	28.962	613590	FAM192A_Fyv6_N domain-containing protein
CTHT_0054140	G0SBM8	PRPF39	Prp39	Other splicing factors	69.121	533320	Uncharacterized protein
CTHT_0009560	G0S0C8	DDX46	Prp5	U2-related	132.735	479090	Uncharacterized protein
CTHT_0025670	G0S615	SNRP70	Snp1	U1 snRNP	43.213	467600	U1 small nuclear ribonucleoprotein 70 kDa-like protein
CTHT_0014120	G0S1M4	RBM6	-	Other splicing factors	110.962	425930	Uncharacterized protein
CTHT_0033900	G0S622	SNRPA	Mud1	U1 snRNP	27.814	408100	Uncharacterized protein
CTHT_0013190	G0S1D3	PRPF38A	Prp38	B-specific	29.543	388260	Pre-mRNA-splicing factor 38
CTHT_0032950	G0S5H2	LSM4	Lsm4	Lsm proteins	87.566	378790	Sm domain-containing protein
CTHT_0010050	G0S0H6	PRPF31	Prp31	U4/U6	65.492	335610	Putative RNA splicing factor
CTHT_0024660	G0S5L3	PNN	-	EJC	40.435	283240	Pinin_SDK_memA domain-containing protein
CTHT_0061400	G0SFA9	FAM32A	-	C* proteins	14.17	252700	Uncharacterized protein
CTHT_0045540	G0S9E3	CTNNBL1	-	PRP19/CDC5L	63.527	250930	DUF1716 domain-containing protein
CTHT_0063990	G0SEJ7	WBP4	-	B-specific	33.785	231730	U1-type domain-containing protein
CTHT_0002250	G0RZA3	START1	Snu66	U4/U6.U5	76.295	183080	Putative RNA splicing factor
CTHT_0035950	G0S730	CWF19L2	-	Disassembly	87.98	171590	Uncharacterized protein
CTHT_0023730	G0S515	NSRP1	-	C proteins	46.755	163760	DUF2040 domain-containing protein
CTHT_0054450	G0SBQ9	SRRT	-	Other splicing factors	101.957	141360	C2H2-type domain-containing protein
CTHT_0031710	G0S4U5	FAM50A	-	C* proteins	73.62	133260	Uncharacterized protein
CTHT_0065550	G0SG97	USP39	Sad1	U4/U6.U5	63.56	125770	Ubiquitin thiolesterase-like protein
CTHT_0054430	G0SBQ7	DDX23	Prp28	U5 snRNP	80.264	113380	Uncharacterized protein
CTHT_0021190	G0S8B9	PRPF40A	Urn1	U1-related	68.155	112090	WW domain-containing protein
CTHT_0042700	G0SAL4	U2SURP	-	U2-related	90.144	84379	CID domain-containing protein
CTHT_0006720	G0RYH6	CPSF3	-	Other splicing factors	99.121	75247	Uncharacterized protein
CTHT_0002950	G0RZH2	PRPF3	Prp3	U4/U6	53.49	57053	Putative U4/U6 small nuclear ribonucleoprotein
CTHT_0073250	G0SHT0	SYMPK	Pta1	Other splicing factors	82.111	36079	Putative cleavage and polyadenylation protein
CTHT_0042100	G0SAF6	#N/A	#N/A	#N/A	21.915	3.3552e+09	Putative heat shock protein
CTHT_0041050	G0SA54	#N/A	#N/A	#N/A	49.907	1.0327e+09	Tubulin beta chain
CTHT_0067210	G0SGQ7	#N/A	#N/A	#N/A	45.028	927420000	ATP-dependent RNA helicase eIF4A
CTHT_0067840	G0SGW8	#N/A	#N/A	#N/A	16.997	897270000	Calmodulin
CTHT_0062070	G0SE15	#N/A	#N/A	#N/A	41.688	704490000	Uncharacterized protein
CTHT_0018840	G0S2X5	RpS27	#N/A	RpS proteins	17.695	565470000	40S ribosomal protein S27a-like protein
CTHT_0026160	G0S6B5	#N/A	#N/A	#N/A	59.236	564180000	T-complex protein 1 subunit theta-like protein
CTHT_0002430	G0RZC0	#N/A	#N/A	#N/A	61.534	526220000	T-complex protein 1 subunit gamma
CTHT_0036130	G0S7A2	#N/A	#N/A	#N/A	61.448	512270000	T-complex protein 1 subunit alpha (CCT-alpha)
CTHT_0012210	G0S136	#N/A	#N/A	#N/A	50.161	435380000	Elongation factor 1-alpha
CTHT_0019120	G0S2Z9	#N/A	#N/A	#N/A	59.439	430080000	Uncharacterized protein
CTHT_0000220	G0RXS5	#N/A	#N/A	#N/A	57.042	401950000	CCT-beta
CTHT_0006080	G0RYB3	#N/A	#N/A	#N/A	60.599	391160000	Mitochondrial heat shock protein 60-like protein
CTHT_0054460	G0SBR0	#N/A	#N/A	#N/A	59.394	340720000	T-complex protein 1 subunit delta
CTHT_0044220	G0S918	#N/A	#N/A	#N/A	60.107	336420000	T-complex protein 1 subunit epsilon (CCT-epsilon)
CTHT_0015250	G0S1Y1	#N/A	#N/A	#N/A	50.088	315250000	Tubulin alpha chain
CTHT_0004880	G0RXZ8	#N/A	#N/A	#N/A	36.469	312880000	Glyceraldehyde-3-phosphate dehydrogenase, EC 1.2.1.12
CTHT_0018870	G0S2X8	#N/A	#N/A	#N/A	62.935	260910000	T-complex protein 1 subunit eta
CTHT_0073120	G0SHR7	#N/A	#N/A	#N/A	59.893	235370000	ATP synthase subunit alpha
CTHT_0026360	G0S6I7	RpS3	#N/A	RpS proteins	27.854	219440000	40S ribosomal protein S3-like protein
CTHT_0014630	G0S1S4	RpS27	#N/A	RpS proteins	8.911	199480000	Ribosomal protein s27-like protein
CTHT_0073290	G0SHT4	#N/A	#N/A	#N/A	50.436	192300000	Tubulin alpha chain
CTHT_0054170	G0SBN1	RpL36	#N/A	RpL proteins	12.748	190830000	60S ribosomal protein L36
CTHT_0016670	G0S2B7	#N/A	#N/A	#N/A	16.44	190150000	Putative ubiquitin protein
CTHT_0026460	G0S6J7	RpS18	#N/A	RpS proteins	17.789	184120000	Putative ribosomal protein
CTHT_0015350	G0S1Z0	RpS5	#N/A	RpS proteins	23.644	151390000	40S ribosomal protein s5-like protein
CTHT_0033570	G0S5T7	#N/A	#N/A	#N/A	93.526	147660000	Elongation factor 2
CTHT_0025560	G0S604	#N/A	#N/A	#N/A	16.822	147050000	Single-stranded DNA-binding protein
CTHT_0071230	G0SFL1	RpS14	#N/A	RpS proteins	16.043	143710000	40S ribosomal protein S14-like protein
CTHT_0003530	G0RZM9	RpS13	#N/A	RpS proteins	16.881	140860000	40S ribosomal protein S13-like protein
CTHT_0015330	G0S1Y8	#N/A	#N/A	#N/A	34.232	139420000	ADP/ATP translocase (ADP,ATP carrier protein)
CTHT_0042550	G0SAJ9	RpL8	#N/A	RpL proteins	29.68	126490000	60S ribosomal protein L8
CTHT_0014490	G0S1R0	RPL14	#N/A	RpL proteins	16.08	126410000	60S ribosomal protein L14-like protein
CTHT_0056900	G0SCE2	RpL20	#N/A	RpL proteins	20.301	124300000	60S ribosomal protein L20
CTHT_0063830	G0SEI1	Rpl10	#N/A	RpL proteins	25.206	122240000	60S ribosomal protein L10-like protein
CTHT_0011770	G0S0Z4	RpS9	#N/A	RpS proteins	21.983	120260000	40S ribosomal protein s9-like protein
CTHT_0009640	G0S0D6	RpL6	#N/A	RpL proteins	22.092	119250000	60S ribosomal protein L6
CTHT_0044100	G0S906	#N/A	#N/A	#N/A	139.689	116140000	Putative SCP160 protein
CTHT_0068330	G0SH15	#N/A	#N/A	#N/A	80.562	114800000	Heat shock protein hsp90-like protein
CTHT_0006550	G0RYF9	RpS0	#N/A	RpS proteins	31.13	113300000	40S ribosomal protein S0
[truncated: 1,821 more rows]
